# Supplementary material for: Quality of education, ageing and labor productivity
Source: PLoS One. 2024 Dec 11;19(12):e0314367. doi: 10.1371/journal.pone.0314367 (PMC11633997; doi:10.1371/journal.pone.0314367)
Supplement: S1 Data — (XLSX) [file pone.0314367.s001.xlsx]

## Sheet: Sheet1
area	year	pgap	old	young	edu	city	pc	secp	hd	RD	oldp	youngp	eduq	lbirth
Shanghai	2000	6.45725	11.4599	12.256	9.30154	88.31	14.5041	46.0455	4.5	1.62157	15.0227	16.0662	8.5793	13.9
Shanghai	2001	7.06867	14.0512	12.0935	9.44126	88.47	15.7615	45.9098	4.7	1.7795	19.0252	16.3745	8.2348	12.2
Shanghai	2002	7.47901	13.4399	10.717	9.595	88.63	16.4905	45.4754	5	2.03928	17.7207	14.1304	7.6542	10.8
Shanghai	2003	8.18189	16.3751	8.81016	10.1257	88.78	17.6653	47.6132	4.7	2.06213	21.8857	11.775	4.3096	10.2
Shanghai	2004	9.00623	15.3994	8.79535	10.1126	88.94	19.0221	47.7955	4.9	2.29656	20.3144	11.6026	6.7752	9.2
Shanghai	2005	9.73428	11.9647	9.00017	10.0257	89.1005	20.6006	46.9159	5	2.27656	15.1384	11.3876	6.4475	9.4
Shanghai	2006	10.7051	14.4145	8.09682	10.4382	88.6965	22.6018	46.5067	5.1	2.5	18.6021	10.449	6.337	10.2
Shanghai	2007	12.0125	14.2507	7.96624	10.4546	88.6628	24.8584	44.0844	4.1	2.52	18.3196	10.2408	6.5639	10.8
Shanghai	2008	11.3741	13.0414	7.90317	10.5454	88.6035	23.683	42.7567	7	2.59	16.4965	9.997	6.6953	11.3
Shanghai	2009	12.2	14.0835	7.55918	10.6469	88.5973	26.2063	39.2875	7.10535	2.81	17.9721	9.64633	6.5635	12.3
Shanghai	2010	13.1197	10.1277	8.61394	10.5453	89.2749	27.7903	41.5001	7.44	2.81	12.4636	10.6007	6.3071	12.6
Shanghai	2011	14.0341	7.87296	8.2868	10.4834	89.3039	29.4328	40.8267	7.55	3.11	9.38987	9.88344	6.2981	16.8
Shanghai	2012	14.9356	9.01218	8.4634	10.6543	89.2872	31.0838	38.366	4.61	3.37	10.9206	10.2556	6.4377	18.5
Shanghai	2013	15.8059	10.6412	9.36183	10.5615	89.5833	32.6027	35.7114	4.73	3.6	13.302	11.7027	6.7495	15
Shanghai	2014	14.0984	9.6808	10.1104	10.8156	89.2987	28.9475	34.1645	4.84	3.66	12.0695	12.6051	6.2059	13.7
Shanghai	2015	15.1309	12.8186	9.34201	10.1823	88.5273	31.3534	31.2742	5.08	3.73	16.468	12.0016	6.6516	12.7
Shanghai	2016	16.1308	12.9631	9.67406	10.2571	89.015	34.305	28.6753	5.34	3.82	16.7563	12.5048	7.2167	14.5
Shanghai	2017	17.1667	14.2591	9.94653	10.6396	89.0916	36.9372	28.9321	5.57	3.93	18.8141	13.1239	7.822	15.3
Shanghai	2018	18.294	14.952	9.83549	10.4455	89.1313	39.3747	28.7706	5.74	4.16	19.8796	13.0769	8.1462	13.2
Shanghai	2019	19.384	16.263	10.0346	10.3114	89.2382	41.8558	26.834	6.03	4	22.0657	13.615	8.3677	12.5
Shanghai	2020	19.7451	16.2801	9.79577	11.4996	89.3087	44.7149	26.3289	6.12	4.17	22.0228	13.2511	8.5371	10.2
Yunnan	2000	0.884421	6.09133	25.9601	6.33438	23.36	1.80056	41.1901	2.1	0.34781	8.96461	38.2054	5.5882	28.53
Yunnan	2001	0.93354	6.62888	26.0268	6.1949	24.51	1.93705	40.3613	2.12	0.371136	9.84326	38.6474	5.6272	38.11
Yunnan	2002	1.00939	7.0399	24.4327	6.1192	25.71	2.10101	39.9415	2.05	0.439005	10.2731	35.654	5.7129	36.68
Yunnan	2003	1.09261	7.03147	24.6288	6.04047	26.93	2.3295	40.2446	2.08	0.446195	10.289	36.0388	6.0423	36.38
Yunnan	2004	1.18101	7.72472	22.4743	6.81568	28.2	2.56902	40.4221	2.16	0.422372	11.0671	32.1987	6.3157	34.36
Yunnan	2005	1.25482	7.52497	24.1159	6.37782	29.5056	2.81087	39.6632	2.22	0.613322	11.008	35.2782	6.2977	31.72
Yunnan	2006	1.37152	7.52436	22.6964	6.66258	30.493	3.08513	40.927	2.28	0.52	10.7831	32.526	6.2836	31.83
Yunnan	2007	1.50525	7.44869	22.5278	6.78506	31.5906	3.37626	40.5207	2.45	0.55	10.6374	32.1718	6.1921	31.01
Yunnan	2008	1.62406	7.87603	22.1335	6.90184	32.9958	3.63428	41.1545	2.89	0.54	11.253	31.6236	6.0951	28.37
Yunnan	2009	1.78908	8.59614	21.5027	6.9053	33.9969	4.22958	39.6295	3.13879	0.6	12.2976	30.7616	5.9082	24.08
Yunnan	2010	1.95023	7.62611	20.7254	7.56927	34.7023	5.11966	42.244	3.47	0.61	10.6438	28.9265	5.6796	20.91
Yunnan	2011	2.14653	7.68628	19.5734	7.68605	36.5801	6.14975	40.0227	3.8	0.63	10.5664	26.9076	5.4711	25.36
Yunnan	2012	2.38354	7.75583	19.5581	7.84955	38.4798	7.45494	40.1752	4.18	0.67	10.6699	26.9066	5.3415	23.8
Yunnan	2013	2.64636	8.01189	20.0233	7.84216	39.9914	8.89644	38.9887	4.48	0.68	11.1335	27.8247	5.2622	23.57
Yunnan	2014	2.81254	8.72192	18.9553	7.78661	41.2207	10.4498	38.2895	4.77	0.67	12.0597	26.2093	5.3057	20.29
Yunnan	2015	3.07775	8.40604	19.1165	7.5473	42.9337	12.368	36.7092	5.01	0.8	11.5981	26.3758	5.5126	21.55
Yunnan	2016	3.2826	8.37548	19.5287	7.59846	44.644	14.0596	35.1115	5.31	0.89	11.6175	27.088	5.6585	26.03
Yunnan	2017	3.60194	8.40112	18.9327	7.71975	46.2817	16.0206	34.1761	5.72	0.96	11.5613	26.0544	5.6842	23.97
Yunnan	2018	3.92232	9.57458	18.0805	7.75631	47.4378	17.9758	34.805	6.03	1.05	13.2346	24.9921	5.727	24.01
Yunnan	2019	4.24346	9.88277	18.0388	7.84134	48.6636	19.9719	34.7075	6.42	0.95	13.7111	25.0266	5.8579	23.07
Yunnan	2020	4.70319	10.7463	19.5671	8.51268	50.0424	23.3339	34.157	6.89	1	15.4209	28.0787	5.9485	23.6
Inner Mongolia	2000	1.44979	5.50799	21.2336	7.75923	42.68	2.3182	37.8533	2.82	0.237089	7.51857	28.9844	7.3806	32.3
Inner Mongolia	2001	1.5968	6.75316	20.6744	7.70504	43.58	2.55923	38.26	2.88	0.252373	9.30541	28.488	7.4898	29.7
Inner Mongolia	2002	1.77579	7.13559	19.4904	7.87808	44.48	2.93251	38.8892	2.73	0.272206	9.72495	26.563	7.59	30.7
Inner Mongolia	2003	2.23145	7.6393	18.239	7.76842	45.38	4.03417	35.2077	2.74	0.294731	10.3058	24.6055	7.877	28.3
Inner Mongolia	2004	2.55107	7.47213	17.1136	8.16984	46.29	5.18776	35.3861	2.8	0.287602	9.90868	22.6941	7.5664	25.9
Inner Mongolia	2005	3.00712	7.93203	17.0582	8.22336	47.191	6.88988	39.1009	2.91	0.300343	10.5746	22.7411	7.1304	23.3
Inner Mongolia	2006	3.5143	7.7908	16.2218	8.19216	48.6542	8.88421	41.3859	2.94	0.34	10.2534	21.3493	6.9617	20.1
Inner Mongolia	2007	4.0307	8.16641	15.6893	8.35684	50.1441	11.1093	41.0827	3.08	0.4	10.7249	20.6047	6.875	18.1
Inner Mongolia	2008	4.60298	8.10873	14.9019	8.36925	51.7185	13.6413	40.9314	3.33	0.44	10.5329	19.357	6.5339	18.5
Inner Mongolia	2009	5.15625	8.45621	14.2286	8.4946	53.4174	16.9136	41.0461	3.55323	0.53	10.938	18.4044	6.4002	18.1
Inner Mongolia	2010	4.80805	7.56154	14.071	8.99411	55.5016	17.1671	41.7139	3.81	0.55	9.64884	17.9552	6.1196	16.5
Inner Mongolia	2011	5.5013	6.89053	13.6773	9.22693	57.0445	20.9974	42.757	4.08	0.59	8.67474	17.2189	6.032	17.3
Inner Mongolia	2012	6.12968	7.87485	13.8532	9.23038	58.401	25.4607	43.4915	4.45	0.64	10.0609	17.6988	5.8365	21.2
Inner Mongolia	2013	6.70673	8.548	13.7341	9.0102	59.8371	30.7468	42.7487	4.81	0.7	10.9988	17.6717	5.8258	20
Inner Mongolia	2014	7.28302	9.33191	13.5601	8.99518	60.9637	34.7323	42.0654	5.15	0.69	12.1016	17.5847	5.8876	18.9
Inner Mongolia	2015	7.89607	9.55559	13.07	8.93099	62.0902	38.7238	40.6943	5.33	0.76	12.3498	16.8918	6.0239	17.2
Inner Mongolia	2016	8.60808	9.43887	12.7981	9.2649	63.3826	42.2405	40.4647	5.53	0.79	12.138	16.4578	6.1288	19.1
Inner Mongolia	2017	9.01358	10.8398	13.545	9.21542	64.6116	43.7726	39.4299	5.94	0.82	14.3356	17.9131	6.3834	19.7
Inner Mongolia	2018	9.57682	9.85034	13.2766	9.18869	65.5244	43.6879	39.2508	6.27	0.75	12.813	17.2697	6.756	19
Inner Mongolia	2019	10.3283	10.1955	13.0267	9.39874	66.4596	44.4918	39.2918	6.34	0.86	13.2801	16.9679	7.0537	19.3
Inner Mongolia	2020	10.5989	13.0521	14.0449	9.73558	67.4573	45.2235	40.029	6.75	0.93	17.9034	19.2651	7.2734	21.2
Beijing	2000	5.29275	8.42249	13.5879	9.98732	77.54	11.3693	31.2313	6.25	6.28137	10.7995	17.4227	9.8545	20.68
Beijing	2001	5.82697	8.9028	12.3463	10.2595	78.87	12.6532	29.1907	6.31	6.0162	11.305	15.6777	9.5688	18.82
Beijing	2002	6.0321	10.7775	11.4334	10.2591	80.15	13.4367	27.2908	6.46	6.83224	13.8548	14.6979	8.869	17.81
Beijing	2003	6.47201	11.2011	10.5615	10.3457	81.36	15.0886	27.6504	5.89	6.99681	14.3169	13.4993	4.7185	15.7
Beijing	2004	6.03811	11.1236	9.95567	10.5586	82.52	14.325	28.3679	6.54	7.40782	14.0947	12.6148	7.6626	11.61
Beijing	2005	6.59622	10.8133	10.2819	10.6858	83.6151	15.9639	26.6777	6.65	5.54869	13.7043	13.0307	7.3388	9.93
Beijing	2006	7.10318	11.2285	9.97621	10.9501	84.3223	17.3243	24.7061	6.77	5.5	14.2502	12.6609	7.2974	9.06
Beijing	2007	7.92778	10.1965	9.62622	11.0853	84.4869	19.0925	23.149	6.34	5.4	12.7175	12.0062	7.6034	10.23
Beijing	2008	8.30475	10.2883	9.70769	10.9696	84.9238	19.9592	21.389	6.99	5.25	12.8586	12.133	7.8134	12.93
Beijing	2009	8.976	10.0954	9.91653	11.1726	85	21.5215	21.2109	7.21774	5.5	12.6211	12.3975	7.5863	13.67
Beijing	2010	9.58963	8.71313	8.60394	11.4768	85.9327	23.141	21.6059	7.35	5.82	10.538	10.406	7.0735	15.56
Beijing	2011	9.99717	8.81944	8.75565	11.555	86.2154	24.5605	20.7304	7.4	5.76	10.6992	10.6218	7.0136	16.93
Beijing	2012	10.4013	8.60072	9.37681	11.8363	86.2849	26.3895	20.2684	4.84	5.95	10.4851	11.4312	7.0292	20.04
Beijing	2013	10.8714	8.58256	9.92323	12.0284	86.4	28.3351	19.7226	4.92	6.08	10.5308	12.1757	7.3038	15.63
Beijing	2014	11.5174	8.54874	10.1594	11.8542	86.5039	30.6241	19.3361	5.1	5.95	10.5168	12.4983	7.7292	16.74
Beijing	2015	12.0069	10.6545	10.124	11.2966	86.7002	32.4837	17.8368	5.14	6.01	13.4489	12.7794	8.4958	15.45
Beijing	2016	12.4777	11.7417	10.8813	11.5767	86.7426	34.9196	17.2544	5.39	5.96	15.1735	14.0617	9.2273	15.82
Beijing	2017	13.0413	12.4993	10.9095	11.7165	86.9189	37.2531	16.8972	5.56	5.64	16.3207	14.2448	8.6874	17.29
Beijing	2018	14.0156	11.2545	10.4679	11.8195	87.0894	39.7525	16.545	5.74	6.17	14.3776	13.3728	9.1644	14.43
Beijing	2019	14.4595	11.4545	10.4224	11.9646	87.3516	40.3586	15.9892	5.93	6.31	14.6621	13.341	9.6175	12.84
Beijing	2020	15.9875	13.3013	11.8371	12.2132	87.5286	45.888	15.9671	5.8	6.44	17.7678	15.812	9.8112	13.04
Jilin	2000	1.50464	6.04338	18.9232	8.23973	49.68	2.89691	38.5806	3.4	0.722524	8.05426	25.2197	7.0645	33.22
Jilin	2001	1.62628	6.28622	17.6261	8.50286	50.25	3.20402	39.3235	3.47	0.790279	8.26182	23.1656	6.9726	32.49
Jilin	2002	1.71196	6.68715	16.2739	8.61369	50.82	3.52846	38.838	3.21	1.13907	8.68022	21.1243	6.6997	31.4
Jilin	2003	1.84474	7.04917	15.2413	8.7026	51.38	3.94998	37.6319	3.24	1.06975	9.07118	19.6132	6.7662	26.15
Jilin	2004	1.97868	7.45539	13.8917	8.7992	51.95	4.4956	36.7954	3.25	1.11958	9.47886	17.6621	6.9676	20.73
Jilin	2005	2.11954	7.67068	14.4874	8.46829	52.5037	5.33317	36.103	3.23	1.06579	9.85417	18.6113	6.9059	19.63
Jilin	2006	2.32666	8.25575	13.1205	8.6597	52.9563	6.77429	34.0059	3.34	0.96	10.5009	16.6885	7.0889	18.61
Jilin	2007	2.56456	8.80839	13.1089	8.77638	53.1502	8.75956	36.2155	3.46	0.96	11.2808	16.7884	7.1334	18.56
Jilin	2008	2.83801	9.12615	12.2315	8.89018	53.2187	11.3215	36.9826	3.66	0.82	11.6046	15.5533	7.2311	19.95
Jilin	2009	3.09196	8.88743	12.1689	8.90277	53.3212	14.0012	37.8137	3.97586	1.12	11.2579	15.4146	6.8033	19.41
Jilin	2010	3.37631	8.38471	11.9897	9.28111	53.3309	17.079	38.777	4.22	0.87	10.5302	15.0576	6.2889	15.81
Jilin	2011	3.65776	8.70158	12.7246	9.10102	53.3945	19.7804	37.8998	4.45	0.84	11.0738	16.1935	5.9755	17.67
Jilin	2012	3.93013	7.7389	12.2445	9.25469	54.5219	22.6862	38.2024	4.64	0.92	9.67162	15.3025	5.882	16.76
Jilin	2013	4.08493	9.65781	11.7541	9.40328	55.7346	24.7478	37.8886	4.84	0.92	12.2898	14.9574	5.8531	12.38
Jilin	2014	4.24687	10.1695	12.2166	9.37213	56.813	27.1772	38.1769	5.12	0.95	13.1034	15.7411	5.8173	11.84
Jilin	2015	4.40398	10.9143	11.9836	9.02065	57.6349	29.638	38.309	5.25	1.01	14.1557	15.5425	6.0909	11.91
Jilin	2016	4.62465	10.852	12.652	9.16564	58.7456	31.6215	37.4163	5.53	0.94	14.1864	16.5394	6.35	13.7
Jilin	2017	4.90828	12.1968	12.442	9.11588	59.6991	33.7687	36.5821	5.66	0.86	16.1834	16.5089	6.5291	15.35
Jilin	2018	5.17395	12.3709	12.2897	9.07939	60.8696	35.6574	36.0012	6.18	0.76	16.4202	16.3125	6.7547	14.1
Jilin	2019	5.3943	13.291	11.7675	9.02858	61.6422	36.6251	35.2594	6.33	1.27	17.7352	15.7023	7.1482	17
Jilin	2020	6.37347	15.6073	11.7088	9.88255	62.6511	43.1265	35.2472	7.19	1.3	21.4729	16.1093	7.3475	19.49
Sichuan	2000	0.843251	7.56474	22.5875	7.06481	26.69	1.54083	36.4824	2.27	1.11963	10.8303	32.3381	6.0942	38.7
Sichuan	2001	0.917882	8.23515	22.6696	7.20396	27.89	1.72278	36.6135	2.25	1.30039	11.9185	32.8091	6.411	38.1
Sichuan	2002	1.01365	8.6157	21.02	7.28667	29.12	1.93474	36.6857	2.21	1.26971	12.2444	29.8731	6.9251	37.2
Sichuan	2003	1.12133	8.67633	20.0259	7.41585	30.38	2.1824	37.7932	2.2	1.45519	12.1693	28.0881	7.5503	36.6
Sichuan	2004	1.25277	8.75893	19.6258	7.45444	31.68	2.46506	38.7008	2.23	1.18975	12.2305	27.4044	7.3165	35.1
Sichuan	2005	1.40856	10.9173	21.8504	6.83725	33.0005	2.80781	41.1512	2.26	1.30804	16.2382	32.4999	6.9803	31.2
Sichuan	2006	1.59431	11.3005	19.8902	7.24227	34.3004	3.25106	43.0633	2.31	1.25	16.4229	28.9063	6.9724	25.8
Sichuan	2007	1.81928	10.9852	19.138	7.43357	35.5974	3.7872	43.6248	2.43	1.32	15.7212	27.3888	7.155	20.5
Sichuan	2008	2.0156	11.4484	17.3544	7.51471	37.4048	4.37309	45.2055	2.74	1.28	16.0799	24.3751	6.8534	15.1
Sichuan	2009	2.2998	12.1952	17.2096	7.69397	38.7049	5.078	46.8846	3.05606	1.52	17.2749	24.3779	6.1614	15.2
Sichuan	2010	2.63825	10.9497	16.9703	8.15674	40.174	5.89687	48.0888	3.35	1.54	15.1911	23.5438	5.537	13
Sichuan	2011	3.02578	12.0345	16.1987	8.21653	41.8527	6.8196	47.5723	3.69	1.4	16.769	22.5714	5.3013	18
Sichuan	2012	3.37076	11.814	16.2304	8.47832	43.3519	7.82786	46.948	4.83	1.47	16.4185	22.5561	5.1971	15.8
Sichuan	2013	3.69321	12.7586	16.5506	8.44745	44.9624	8.85035	46.832	5.26	1.52	18.0484	23.4126	5.1364	13.1
Sichuan	2014	3.99412	13.9895	16.2149	8.3476	46.5045	9.88601	45.2825	5.65	1.57	20.0435	23.232	5.1609	10.8
Sichuan	2015	4.2972	12.9394	15.8798	8.04098	48.2674	10.9168	43.4793	5.96	1.67	18.1781	22.3091	5.3327	15.4
Sichuan	2016	4.62	13.6962	15.961	7.91129	50.0061	12.0394	40.5875	6.28	1.72	19.4707	22.6902	5.295	20.5
Sichuan	2017	4.98192	13.9297	15.8288	8.08803	51.7795	13.1349	38.436	6.79	1.72	19.8311	22.5349	5.3409	17.9
Sichuan	2018	5.37055	14.9889	16.3657	8.18789	53.5032	14.2072	37.4268	7.18	1.81	21.8352	23.841	5.4426	18.3
Sichuan	2019	5.75853	15.7382	16.4142	8.33966	55.3586	15.3356	37.0718	7.54	1.87	23.1963	24.1928	5.5994	19.1
Sichuan	2020	6.15876	16.9317	16.0994	8.94833	56.7316	16.8487	36.0928	7.77	2.17	25.283	24.04	5.8145	19.1
Tianjin	2000	3.26912	8.41137	16.7643	8.9851	71.99	7.89911	49.934	4.26	1.50669	11.2415	22.4049	10.2058	22.1
Tianjin	2001	3.57231	9.18219	16.9048	8.86035	72.63	8.77361	48.8816	4.42	1.36949	12.423	22.8711	9.4624	19.67
Tianjin	2002	3.90257	10.7419	14.5568	9.15007	73.27	9.75894	48.3419	4.23	1.52109	14.3798	19.4866	9.1564	19.06
Tianjin	2003	4.22569	10.9281	13.9614	9.24681	73.89	10.7765	50.3853	4.11	1.65056	14.5493	18.5879	8.8614	16.48
Tianjin	2004	4.64685	10.7925	13.1131	9.64492	74.5	11.9399	51.4402	4.17	1.835	14.1811	17.2304	8.348	13.99
Tianjin	2005	5.07211	9.68927	12.667	9.5129	75.0719	13.4014	51.621	4.2	1.96343	12.4791	16.3142	7.5885	13.89
Tianjin	2006	5.47	10.5529	12.0796	9.72924	75.7209	15.0073	51.8484	4.1	2.18	13.64	15.6133	7.1814	12.79
Tianjin	2007	5.6575	10.8529	11.348	9.80771	76.3229	16.1697	51.0677	4.14	2.27	13.9499	14.5863	7.2552	13.18
Tianjin	2008	6.10077	12.28	10.7475	9.87755	77.2109	18.316	51.3218	4.73	2.45	15.9538	13.9627	7.1157	15.47
Tianjin	2009	6.63704	11.0379	10.064	10.0515	78.013	21.9907	49.1926	4.7087	2.37	13.9901	12.7557	7.0782	14.57
Tianjin	2010	7.05543	8.52009	9.79672	10.164	79.5997	25.5818	47.7206	4.93	2.49	10.4306	11.9936	6.8697	13.29
Tianjin	2011	7.63958	9.76937	10.6504	10.3999	80.4623	30.0936	46.3026	4.94	2.63	12.2761	13.3833	6.7391	17.9
Tianjin	2012	8.07959	10.4571	11.7293	10.5117	81.5675	34.6378	45.7149	3.79	2.8	13.4387	15.0736	6.7106	20.05
Tianjin	2013	8.43041	11.4568	11.1852	10.5386	82.2695	39.0548	44.3129	3.92	2.98	14.8101	14.459	6.7349	17.14
Tianjin	2014	8.75533	11.6801	10.7853	10.5044	82.5752	43.9014	43.3763	4.01	2.96	15.0613	13.9075	6.9098	15.67
Tianjin	2015	9.155	10.2941	10.132	9.67936	82.9048	47.6966	41.2666	4.12	3.08	12.9365	12.7328	7.2077	13.94
Tianjin	2016	9.64386	11.3598	10.8922	9.55318	83.2987	51.4008	38.0581	4.21	3	14.6125	14.011	7.5415	15
Tianjin	2017	10.0563	11.285	11.2928	9.81132	83.5461	55.1484	36.6577	4.39	2.47	14.576	14.5861	7.8582	17.07
Tianjin	2018	10.3782	10.9192	10.2704	9.97431	83.9479	57.2305	36.1845	4.37	2.62	13.855	13.0318	8.3493	15.92
Tianjin	2019	10.8763	12.0794	10.277	9.96065	84.3321	60.0464	35.1976	4.37	3.28	15.5574	13.2361	8.7369	15.5
Tianjin	2020	15.2826	14.7533	13.4722	10.8681	84.7152	86.8372	35.0642	4.92	3.44	20.555	18.7702	8.8795	15.62
Ningxia	2000	1.07078	4.47473	28.3733	7.03135	32.43	2.97641	41.1525	2.35	0.640133	6.66358	42.2523	5.6979	40.27
Ningxia	2001	1.16414	4.86254	27.623	7.28122	34.31	3.34834	40.2786	2.16	0.502715	7.20222	40.9141	5.6543	36.44
Ningxia	2002	1.26744	4.76276	26.7144	7.39207	36.24	3.79006	40.5885	2.09	0.607386	6.95061	38.9862	5.9583	39.8
Ningxia	2003	1.372	5.69911	26.3186	7.3475	38.22	4.36473	43.3348	2.27	0.622827	8.38323	38.7139	6.6037	38.21
Ningxia	2004	1.47796	5.66937	25.8213	7.70261	40.23	5.0183	44.7394	2.4	0.673401	8.27533	37.6901	5.8478	34.53
Ningxia	2005	1.61615	6.02469	25.9063	7.37494	42.2819	5.91346	44.8008	2.48	0.527966	8.85086	38.0589	6.6293	36.5
Ningxia	2006	1.75544	5.95775	24.1199	7.62515	43.0464	6.84225	47.1096	2.61	0.7	8.51833	34.4863	6.606	31.63
Ningxia	2007	1.95258	6.24101	23.4712	7.82197	44.0984	7.95993	48.0857	2.7	0.84	8.87922	33.393	6.583	29.49
Ningxia	2008	2.21779	6.47027	22.8809	8.12797	44.9838	9.63918	48.9905	3.35	0.69	9.15835	32.3868	6.6907	28.48
Ningxia	2009	2.27609	6.79506	21.3663	8.2166	46.08	10.886	46.8146	3.4807	0.77	9.46117	29.7496	6.6753	27.56
Ningxia	2010	2.58024	6.39207	21.3927	8.50139	47.8673	13.3468	46.6628	3.68	0.68	8.85142	29.6236	6.3288	24.96
Ningxia	2011	2.77662	5.47318	20.9226	8.3891	50.1543	14.9812	47.6136	3.96	0.73	7.43596	28.4258	6.0044	29.65
Ningxia	2012	3.02452	6.62963	21.3704	8.36666	51.1381	17.2782	46.5744	4.29	0.78	9.20782	29.6811	5.7845	28.95
Ningxia	2013	3.25664	7.07538	20.2445	8.70739	52.8529	19.6787	45.517	4.76	0.81	9.73496	27.8542	5.7714	18.29
Ningxia	2014	3.45908	6.77656	19.7253	8.5484	54.8673	23.2149	45.018	4.91	0.87	9.22233	26.8445	5.6483	18.58
Ningxia	2015	3.68423	7.36178	20.0944	8.42272	57.0175	27.5061	43.2969	5.06	0.88	10.148	27.6997	5.4908	17.18
Ningxia	2016	3.88185	7.78327	19.1493	8.71958	58.705	31.5594	42.4139	5.38	0.95	10.6522	26.2077	5.5343	25.49
Ningxia	2017	4.09098	8.45921	18.3757	8.79044	60.9929	34.8058	43.9334	5.84	1.13	11.5618	25.1154	5.7104	25.14
Ningxia	2018	4.31181	8.99255	20.0603	8.30379	62.1127	36.3431	42.3936	5.96	1.23	12.675	28.275	5.7629	24.79
Ningxia	2019	4.53964	9.51147	20.7254	8.41705	63.5983	37.0795	42.3396	5.9	1.45	13.634	29.7082	6.0993	23.6
Ningxia	2020	5.28296	9.61901	20.3814	9.37415	64.9098	42.7019	41.1824	5.73	1.52	13.7415	29.1165	6.1192	24.34
Anhui	2000	0.9057	7.59318	25.4919	6.9837	27.81	1.56229	33.9871	1.98	0.657626	11.3475	38.096	5.8231	37.18
Anhui	2001	0.985512	8.12027	24.2652	7.13491	29.26	1.70108	35.9198	1.99	0.641312	12.0097	35.8876	5.8509	35.9
Anhui	2002	1.07147	8.23631	24.196	6.98805	30.76	1.84454	35.1987	1.83	0.720071	12.1897	35.8101	5.8163	35.17
Anhui	2003	1.15751	8.18968	21.8173	7.66342	32.3	2.01566	36.1577	1.87	0.815501	11.7005	31.17	5.7894	32.75
Anhui	2004	1.27928	8.51778	21.694	7.48732	33.88	2.26319	35.9946	1.9	0.787181	12.2052	31.0854	5.4816	27.94
Anhui	2005	1.39508	10.0919	23.092	7.0386	35.5065	2.5508	38.7146	1.96	0.853934	15.104	34.5605	4.983	23.93
Anhui	2006	1.54088	10.2092	21.3344	7.33728	37.1031	2.8866	40.8166	2.04	0.97	14.9135	31.1649	4.8331	22.54
Anhui	2007	1.72269	10.5037	20.8687	7.24498	38.7055	3.28795	42.4574	2.23	0.97	15.3057	30.4093	4.7168	21.36
Anhui	2008	1.8912	10.7445	20.1142	7.4403	40.5053	3.72182	44.0705	2.37	1.11	15.54	29.0915	4.6239	20.49
Anhui	2009	2.10033	10.1486	19.2577	7.62132	42.0975	4.26425	45.2723	2.56363	1.35	14.3761	27.2796	4.4988	21.79
Anhui	2010	2.36393	10.2261	17.7749	8.11814	43.0082	4.9241	48.2724	2.75	1.32	14.203	24.6877	4.4136	19.9
Anhui	2011	2.63458	10.4768	18.0176	8.24831	44.7924	5.66003	50.2865	2.97	1.4	14.6521	25.1982	4.4733	18.73
Anhui	2012	2.86983	10.3176	18.1114	8.51634	46.3031	6.43705	50.4201	3.71	1.64	14.4155	25.3048	4.3249	18.38
Anhui	2013	3.11427	10.5315	18.4588	8.52448	47.8624	7.29462	49.7153	3.91	1.85	14.8315	25.9954	4.1916	17.75
Anhui	2014	3.37309	10.4201	17.8801	8.72823	49.308	8.24972	48.7689	4.14	1.89	14.533	24.9375	4.1393	16.08
Anhui	2015	3.64029	11.1833	17.7716	8.45064	50.9732	9.21793	45.4795	4.35	1.96	15.7411	25.0145	4.2741	15.61
Anhui	2016	3.94292	11.4665	17.535	8.24531	52.6272	10.3188	43.78	4.55	1.97	16.1508	24.6983	4.4311	17.9
Anhui	2017	4.26607	12.9951	19.1006	8.20157	54.2843	11.3562	42.7319	4.89	2.09	19.1368	28.1279	4.6945	18.9
Anhui	2018	4.59958	13.2016	18.5884	8.48119	55.6452	12.4247	41.4408	5.19	2.16	19.3543	27.2516	4.9527	20.8
Anhui	2019	4.93682	13.9684	18.6474	8.44478	57.0256	13.5587	40.6291	5.46	2.03	20.7294	27.6731	5.2483	23.6
Anhui	2020	6.92069	15.0087	19.2417	9.0055	58.3292	19.7528	39.9787	6.68	2.28	22.8271	29.2652	5.6582	24.47
Shandong	2000	1.52121	8.12307	20.8318	7.58307	38	2.70021	49.7723	2.33	0.608725	11.4337	29.3219	6.7917	33.89
Shandong	2001	1.65402	8.20091	20.4251	7.83161	39.37	3.05976	49.2133	2.43	0.645243	11.4901	28.6171	6.7943	29.01
Shandong	2002	1.81879	8.504	18.8352	8.07949	40.76	3.4801	49.9935	2.42	0.835856	11.7037	25.9221	6.7532	27.6
Shandong	2003	1.98165	9.06377	18.3514	7.8518	42.16	3.96742	52.4617	2.41	0.834678	12.487	25.2824	6.5999	23.89
Shandong	2004	2.18752	9.21614	17.1277	7.94389	43.57	4.58187	55.0612	2.53	0.917323	12.5122	23.2533	6.2861	20.95
Shandong	2005	2.41567	9.94934	15.9232	7.72186	45.0043	5.38022	55.4388	2.71	1.05363	13.4219	21.4807	5.9368	21.56
Shandong	2006	2.65849	9.5529	15.2781	8.09367	46.0952	6.2974	55.7181	2.8	1.06	12.7084	20.3247	5.7563	18.46
Shandong	2007	2.91547	9.74375	15.4103	8.22551	46.7492	7.24533	55.1516	3	1.2	13.0184	20.5893	5.7432	16.96
Shandong	2008	3.14337	9.7505	15.5879	8.27506	47.6054	8.26531	55.0114	3.41	1.4	13.0596	20.878	5.6476	16.8
Shandong	2009	3.39297	9.74281	15.6581	8.31277	48.321	9.53271	53.8906	3.67345	1.53	13.0604	20.99	5.3815	16.94
Shandong	2010	3.68282	9.84384	15.7363	8.76043	49.6975	10.9074	52.2753	4.01	1.72	13.2274	21.1453	5.1629	13.91
Shandong	2011	4.02427	10.7535	15.5278	8.6727	50.8639	12.3599	51.0077	4.34	1.86	14.5875	21.064	5.1221	16.48
Shandong	2012	4.36835	10.5136	16.1379	8.77947	52.0293	13.9035	49.528	4.89	2.04	14.3337	22.0016	5.3639	17.05
Shandong	2013	4.76002	10.9821	15.476	8.92476	53.4578	15.6006	47.769	5.03	2.15	14.9331	21.0437	5.7281	12.76
Shandong	2014	5.14422	11.4708	15.7845	8.98238	54.7716	17.3585	46.4561	5.11	2.19	15.7685	21.6985	6.0333	12.99
Shandong	2015	5.52373	11.659	16.3537	8.43165	56.9734	19.1753	44.8823	5.27	2.27	16.1959	22.7176	6.3652	15.12
Shandong	2016	5.91714	11.6517	16.9414	8.41703	59.1296	20.8915	43.5056	5.44	2.34	16.3174	23.7252	6.7209	19.9
Shandong	2017	6.43532	12.9354	17.682	8.44395	60.7894	22.712	42.7308	5.84	2.41	18.6437	25.4848	7.116	23.35
Shandong	2018	7.26133	15.1624	18.0104	8.336	61.4568	25.5115	41.2966	6.06	2.15	22.6889	26.9507	7.3219	17.54
Shandong	2019	7.89225	15.8354	17.6728	8.33727	61.8642	27.2312	39.9371	6.25	2.1	23.8157	26.579	7.4609	16.88
Shandong	2020	8.87695	15.1329	18.7758	9.36851	63.0497	30.4795	39.0898	6.37	2.3	22.897	28.409	7.4258	18.21
Shanxi	2000	1.32555	6.32882	25.7313	8.02199	34.91	2.30178	46.5081	3.44	0.604385	9.31533	37.8736	7.4965	31.1
Shanxi	2001	1.45203	6.81373	24.4442	8.16618	36.31	2.59228	47.1052	3.37	0.604108	9.91202	35.5593	7.6283	29.09
Shanxi	2002	1.63486	6.945	23.4417	8.24573	37.73	2.94824	48.7913	3.14	0.705143	9.97654	33.6741	7.7451	29.47
Shanxi	2003	1.74704	7.10424	22.9621	8.39833	39.17	3.26549	53.2775	3.13	0.627886	10.1585	32.8341	7.9325	27.01
Shanxi	2004	1.9534	7.05366	21.1795	8.38335	40.63	3.84862	55.2517	3.24	0.745496	9.82858	29.5116	7.8577	25.88
Shanxi	2005	2.12167	7.71095	21.2956	8.41713	42.1162	4.52961	58.5748	3.22	0.640944	10.8615	29.9965	7.499	23.22
Shanxi	2006	2.24067	6.9848	20.0885	8.69654	42.9926	5.2338	59.3877	3.33	0.76	9.57742	27.545	7.1443	19.6
Shanxi	2007	2.48161	7.29988	19.5307	8.77832	44.0318	6.14343	60.6897	3.25	0.86	9.97669	26.6925	6.9338	17.53
Shanxi	2008	2.65687	7.8755	18.2007	8.81059	45.1187	7.11937	60.7642	3.71	0.9	10.654	24.622	6.7884	15.66
Shanxi	2009	2.77463	8.08809	17.2526	8.87643	45.9877	8.5963	57.2388	4.16994	1.1	10.8333	23.1085	6.5641	15.62
Shanxi	2010	2.97345	7.57519	17.0979	9.22159	48.0414	10.0174	60.0815	4.49	0.98	10.0564	22.6982	6.3871	16.95
Shanxi	2011	3.1711	7.76598	16.1607	9.15293	49.8035	11.6296	61.9603	4.49	1.01	10.2085	21.2435	6.2307	20.31
Shanxi	2012	3.36361	7.96601	15.7063	9.38153	51.3247	13.1008	58.6548	4.58	1.09	10.4361	20.5766	6.0634	21.07
Shanxi	2013	3.55899	7.97143	15.7225	9.35663	52.8713	14.6618	55.762	4.76	1.23	10.4462	20.6037	5.8795	20.81
Shanxi	2014	3.69709	8.52293	14.8404	9.29658	54.3084	16.318	52.7338	4.86	1.19	11.1222	19.3663	5.9584	19.96
Shanxi	2015	3.78665	9.18785	15.0491	9.1295	55.8681	17.9027	44.0987	5	1.04	12.1271	19.8633	6.1191	21.36
Shanxi	2016	3.86878	8.69621	15.3575	9.15279	57.2567	18.8951	42.8045	5.15	1.03	11.4505	20.2215	6.2562	20.28
Shanxi	2017	4.11912	8.98854	15.6039	9.38323	58.604	19.2893	45.8103	5.34	0.95	11.92	20.6928	6.4162	21.57
Shanxi	2018	4.39833	10.3245	15.5933	9.25279	59.8515	19.7574	44.3317	5.6	1.05	13.9371	21.0496	6.61	22.17
Shanxi	2019	4.68724	10.9954	15.3695	9.24331	61.2811	20.3575	44.0188	5.86	1.12	14.9324	20.8725	6.766	21.38
Shanxi	2020	5.31559	12.9016	16.3534	10.0269	62.5501	22.9707	43.19	6.41	1.2	18.2368	23.116	6.8117	22.54
Guangdong	2000	2.70979	6.17184	24.1139	8.07464	55	4.03176	46.6485	1.94	1.10844	8.85305	34.5897	5.7576	32.77
Guangdong	2001	2.94318	7.87276	27.992	7.75092	56.15	4.4302	45.8884	1.97	1.29042	12.2753	43.6453	5.8257
Guangdong	2002	3.24753	7.73544	25.2176	8.09437	57.3	4.90575	45.6488	2.04	1.32883	11.5373	37.6118	5.7008
Guangdong	2003	3.50634	8.08873	26.5114	8.00826	58.43	5.28197	48.0882	2.1	1.31955	12.3684	40.5382	5.5535
Guangdong	2004	3.72674	7.91294	25.1504	8.13014	59.56	5.65469	49.2633	2.19	1.31675	11.8215	37.5734	5.2966
Guangdong	2005	3.96694	7.40104	21.3969	8.36496	60.6809	6.10282	50.3082	2.28	1.09002	10.3944	30.0509	5.1771	23.16
Guangdong	2006	4.42239	7.107	20.228	8.43781	63.0057	6.82827	50.6833	2.38	1.19	9.78049	27.8373	5.0599
Guangdong	2007	4.92914	7.36144	19.1316	8.68016	63.1366	7.62173	50.4766	2.48	1.3	10.0145	26.0265	4.9917
Guangdong	2008	5.31708	7.55653	18.4742	8.77292	63.368	8.4223	50.4558	3.03	1.41	10.2158	24.9756	4.9332	22.39
Guangdong	2009	5.62066	7.47932	17.338	8.87171	63.4057	9.38629	49.2585	3.24634	1.65	9.94819	23.0612	4.9312	23.6
Guangdong	2010	6.12736	6.81361	16.927	9.22805	66.1814	10.5076	49.8805	3.52	1.76	8.89881	22.1072	4.9622	22.82
Guangdong	2011	6.53642	6.55599	17.2323	9.33313	66.5675	11.6624	49.2929	3.76	1.96	8.60221	22.6108	4.8871	24.47
Guangdong	2012	6.93549	6.9823	16.3708	9.34783	67.1497	13.0295	47.9691	3.35	2.17	9.10956	21.3585	4.9629	23.09
Guangdong	2013	7.36894	7.24441	16.6801	9.22653	68.0923	14.493	46.9462	3.55	2.32	9.52267	21.9258	4.975	21
Guangdong	2014	7.72589	8.27317	16.4695	9.28264	68.6222	15.91	46.8373	3.78	2.37	10.9933	21.8846	4.9748	20.75
Guangdong	2015	8.16484	7.3715	16.0168	8.80234	69.5068	17.3527	45.3803	4.02	2.47	9.62189	20.9064	5.0238	20.6
Guangdong	2016	8.57579	7.69323	16.7381	8.92713	70.1461	18.9609	43.2057	4.23	2.56	10.1806	22.1499	5.0765	22.15
Guangdong	2017	9.00053	7.74679	16.8317	9.00372	70.7438	20.6213	42.0482	4.41	2.61	10.2713	22.3168	5.216	22.12
Guangdong	2018	9.38309	8.26346	16.9085	8.86237	71.8092	22.1514	41.4212	4.56	2.78	11.0433	22.5965	5.2681	20.9
Guangdong	2019	9.94079	8.57887	15.9657	8.85878	72.6479	24.183	40.1606	4.73	2.88	11.3695	21.1592	5.3888	20.27
Guangdong	2020	10.3302	8.58089	18.8472	9.87901	74.1445	26.6846	39.4669	4.48	3.14	11.824	25.9705	5.5217	22.26
Guangxi	2000	0.8106	7.3036	26.1891	7.5713	28.15	1.32697	35.1394	1.75	0.409728	10.9816	39.3777	5.7855	33.81
Guangxi	2001	0.873794	8.17798	24.6911	7.61501	29.2	1.47374	33.7472	1.79	0.358553	12.1821	36.7805	5.607	33.09
Guangxi	2002	0.96231	8.63085	22.0824	7.62162	30.27	1.64475	33.4747	1.72	0.366545	12.4567	31.8709	5.3719	31.58
Guangxi	2003	1.04504	9.10388	21.5774	7.76787	31.37	1.84572	34.1327	1.69	0.409487	13.1334	31.1278	5.3811	31.46
Guangxi	2004	1.1391	8.43107	20.9564	8.01579	32.48	2.10109	34.828	1.75	0.358423	11.9403	29.6789	5.2409	31.48
Guangxi	2005	1.2323	9.55374	23.7447	7.65945	33.6266	2.43556	35.3892	1.87	0.358216	14.3231	35.5984	5.0372	29.1
Guangxi	2006	1.34081	8.98617	22.2322	8.03394	34.6472	2.85042	36.3235	1.91	0.38	13.0652	32.324	4.8036	27.3
Guangxi	2007	1.51019	9.18696	21.9074	8.03248	36.2416	3.4501	37.8827	2.06	0.37	13.3327	31.7933	4.6297	26.15
Guangxi	2008	1.64788	9.35217	21.8556	7.98318	38.1645	4.1749	38.2006	2.3	0.46	13.5953	31.7716	4.5845	24.69
Guangxi	2009	1.80578	9.30965	21.2679	8.09567	39.2092	5.31744	38.1743	2.52096	0.61	13.4101	30.6354	4.5591	25.26
Guangxi	2010	1.97884	9.24071	21.708	8.43746	40	6.87127	40.5173	2.7	0.66	13.3824	31.4374	4.4344	25.17
Guangxi	2011	2.1816	9.53989	21.9624	8.61094	41.8904	8.65379	41.1771	2.83	0.69	13.9278	32.0642	4.6312	27.3
Guangxi	2012	2.54773	9.3278	22.5874	8.4239	43.481	11.1643	39.8378	3.6	0.75	13.7003	33.1754	4.7101	26.88
Guangxi	2013	2.7884	9.29468	21.4676	8.59333	45.1067	12.6689	37.8306	3.97	0.75	13.4243	31.0057	4.7768	18.52
Guangxi	2014	3.00472	9.53558	21.8979	8.74943	46.5409	14.1632	37.8693	4.24	0.71	13.906	31.9344	4.8546	28.34
Guangxi	2015	3.2145	9.76318	22.6245	8.16329	47.9942	15.6851	36.4311	4.47	0.63	14.4399	33.4621	5.0145	25.51
Guangxi	2016	3.41409	9.69344	21.3536	8.21571	49.2485	17.2828	34.8771	4.64	0.65	14.058	30.9683	5.0947	27.08
Guangxi	2017	3.6552	9.74619	22.2583	8.22333	50.5808	17.9092	34.5029	4.94	0.77	14.3331	32.7337	5.302	24.42
Guangxi	2018	3.89512	10.0265	21.8596	8.09412	51.8294	18.5779	34.0991	5.2	0.71	14.7202	32.0927	5.5027	22.18
Guangxi	2019	4.12174	10.1674	21.8301	8.35487	52.9707	19.3554	33.1797	5.59	0.79	14.9515	32.102	5.6664	20.34
Guangxi	2020	4.7675	12.1973	23.6251	9.01001	54.1941	22.419	31.8558	5.9	0.78	19.0055	36.812	5.832	20.2
Xinjiang	2000	2.02766	4.67228	27.2654	7.72706	33.82	5.46171	38.501	3.56	0.234542	6.86471	40.0595	7.6262	36.63
Xinjiang	2001	2.16065	4.97646	26.3058	8.01	34.47	5.86963	37.5771	3.51	0.215419	7.24189	38.2809	8.045	35.02
Xinjiang	2002	2.28414	6.11647	24.7891	8.36641	35.13	6.37338	36.5373	3.41	0.218985	8.85234	35.8772	8.2331	38.36
Xinjiang	2003	2.47031	5.43167	24.7212	8.37619	35.8	7.01247	37.0686	3.61	0.202386	7.77651	35.3934	8.8245	38.01
Xinjiang	2004	2.66609	6.26059	22.071	8.48507	36.47	7.64179	40.8727	3.77	0.272709	8.7355	30.796	8.5803	35.87
Xinjiang	2005	2.78067	6.47932	23.5427	8.20329	37.1642	8.02972	44.7173	3.78	0.245763	9.25908	33.643	8.3936	33.1
Xinjiang	2006	3.01	6.64847	22.5149	8.29537	37.9512	8.76538	47.6719	3.91	0.28	9.38563	31.7842	8.1144	28.96
Xinjiang	2007	3.30129	6.80903	21.4445	8.51134	39.1408	9.61079	45.3857	4.16	0.28	9.4904	29.8892	7.7693	26.06
Xinjiang	2008	3.59024	7.18796	20.9324	8.5558	39.6527	10.5045	48.0821	4.65	0.38	10	29.1215	7.2875	22.55
Xinjiang	2009	3.79784	6.65999	21.2024	8.65801	39.8333	11.4451	43.5686	5.05265	0.51	9.23302	29.3937	6.7956	22.54
Xinjiang	2010	4.06661	6.4819	20.4521	8.92173	43.0206	12.6212	46.2632	5.37	0.49	8.8713	27.9913	6.6991	21.28
Xinjiang	2011	4.28565	6.60802	19.9459	9.17703	43.7303	13.4946	47.3576	5.69	0.5	8.99711	27.1573	6.4644	21.09
Xinjiang	2012	4.48825	6.79549	20.4938	9.04991	44.2077	15.136	44.873	5.89	0.53	9.34593	28.1854	6.3274	21.16
Xinjiang	2013	4.59057	6.36772	20.8316	8.98753	44.9453	16.8226	41.4639	6.06	0.54	8.74678	28.6145	6.1671	19.31
Xinjiang	2014	4.87771	6.8691	21.1292	9.18006	46.7957	19.5425	41.333	6.22	0.53	9.54089	29.3476	6.2177	19.76
Xinjiang	2015	5.0413	7.12862	21.82	8.55792	48.7631	21.7281	37.0274	6.37	0.56	10.033	30.7101	6.5985	19.8
Xinjiang	2016	5.12743	7.23035	22.5192	8.5954	50.4119	23.2144	35.7821	6.54	0.59	10.293	32.0579	6.8029	20.54
Xinjiang	2017	5.32956	7.28352	22.8798	8.88534	51.8952	25.6129	36.7046	6.85	0.52	10.4294	32.7618	7.0782	21.03
Xinjiang	2018	5.67023	7.15583	22.6258	8.76577	54.0079	27.0806	36.3577	7.19	0.53	10.1908	32.222	7.329	19.72
Xinjiang	2019	5.9034	8.06714	24.1404	8.61179	55.5295	27.7754	35.1869	7.39	0.47	11.8998	35.6092	7.6716	21.15
Xinjiang	2020	5.98762	7.75901	22.4589	9.42951	56.5251	28.7919	34.6845	7.02	0.45	11.1189	32.1844	8.0138	26.41
Jiangsu	2000	1.93604	8.84183	19.6348	7.85328	41.49	3.5404	51.8594	2.21	0.861745	12.3622	27.4524	6.1175	30.68
Jiangsu	2001	2.12471	10.2497	19.0118	7.71277	43.19	3.97963	51.8939	2.21	0.98157	14.4896	26.8762	6.1196	26.37
Jiangsu	2002	2.35399	9.88817	18.7964	7.58853	44.91	4.43941	52.8382	2.3	1.11366	13.8651	26.3562	6.0391	21.93
Jiangsu	2003	2.65802	11.3449	17.0187	7.69038	46.63	5.12815	54.546	2.32	1.20778	15.8367	23.757	6.1279	18.69
Jiangsu	2004	3.008	10.7241	16.3262	7.80768	48.37	5.91178	56.1677	2.39	1.37955	14.7007	22.38	6.0216	17.34
Jiangsu	2005	3.4128	10.8671	15.5359	8.13395	50.5008	6.94045	56.4755	2.49	1.47386	14.7657	21.1095	5.9708	17.86
Jiangsu	2006	3.87879	11.0588	14.9696	8.25266	51.8939	8.02735	56.4531	2.59	1.6	14.9498	20.2366	5.958	10.02
Jiangsu	2007	4.41011	11.152	14.2598	8.43308	53.2047	9.18179	55.7841	2.89	1.67	14.9515	19.1181	6.0882	16.45
Jiangsu	2008	4.94579	11.7366	13.7564	8.44295	54.303	10.4264	55.1004	3.2	1.92	15.7524	18.4632	6.0733	15.63
Jiangsu	2009	5.52898	12.03	13.6856	8.54605	55.6082	12.0672	54.1522	3.37873	2.04	16.1948	18.4236	5.9772	14.63
Jiangsu	2010	6.23362	10.8804	13.0096	9.12895	60.5795	14.0102	52.807	3.61	2.07	14.2957	17.0932	5.7786	14.69
Jiangsu	2011	6.88355	10.8172	12.9881	9.16267	62.0092	16.016	51.6618	3.94	2.17	14.1965	17.0456	5.4903	16.83
Jiangsu	2012	7.55178	11.4961	13.1668	9.26139	63.0049	18.1293	50.5584	4.21	2.38	15.2593	17.4768	5.2953	16.43
Jiangsu	2013	8.24738	12.2547	13.3275	9.42235	64.3921	20.177	49.1149	4.64	2.51	16.4677	17.9094	5.2557	11.97
Jiangsu	2014	8.91772	12.0639	13.7627	9.34982	65.7046	22.1121	47.8923	4.93	2.54	16.2644	18.5548	5.3917	10.42
Jiangsu	2015	9.6452	12.6907	13.5599	8.85087	67.4925	24.1613	46.8337	5.19	2.57	17.2078	18.3865	5.6923	10.84
Jiangsu	2016	10.3595	13.5049	13.7303	8.84183	68.9297	26.3827	45.302	5.54	2.66	18.56	18.8697	6.0296	13.2
Jiangsu	2017	11.054	13.9334	13.4478	8.89915	70.1769	28.5655	45.5621	5.84	2.63	19.1867	18.518	6.3656	15.42
Jiangsu	2018	11.7606	14.2963	13.7296	8.74049	71.1935	30.5382	45.1995	6.11	2.7	19.8636	19.0762	6.6931	16.03
Jiangsu	2019	12.413	15.0785	13.7873	8.93372	72.4643	32.4673	44.0998	6.39	2.79	21.1973	19.3821	7.2002	17.15
Jiangsu	2020	12.8991	16.1969	15.2121	9.82869	73.4458	34.2118	43.4124	6.31	2.93	23.6137	22.178	7.7208	20.54
Jiangxi	2000	0.971954	6.26851	25.9023	7.5516	27.67	1.59202	34.9858	2.19	0.413688	9.24162	38.1876	5.8079	32.2
Jiangxi	2001	1.06063	6.90361	25.6613	7.71821	29.42	1.78629	36.1309	2.18	0.360819	10.2374	38.0533	5.8942	31
Jiangxi	2002	1.1303	7.36495	24.5418	7.47915	31.23	1.99956	38.433	2.13	0.475515	10.8156	36.0402	6.0971	31.82
Jiangxi	2003	1.25508	6.95958	23.229	8.29325	33.1	2.33973	42.8165	2.01	0.598929	9.96911	33.2739	6.2535	35.96
Jiangxi	2004	1.39136	8.02668	21.5851	7.98311	35.02	2.73226	44.2953	1.96	0.61352	11.4031	30.6648	6.3604	33.65
Jiangxi	2005	1.52759	8.43619	25.0978	7.53133	36.9984	3.15444	46.5518	1.97	0.701666	12.6925	37.7603	6.137	33.98
Jiangxi	2006	1.68267	8.49285	24.5227	7.71202	38.6725	3.69832	49.7701	2.03	0.81	12.6784	36.6082	5.9011	31.85
Jiangxi	2007	1.86579	8.9473	22.6486	8.2467	39.8123	4.30616	51.0645	2.17	0.89	13.0806	33.1113	5.6822	29.61
Jiangxi	2008	2.08326	8.38402	22.7015	8.25545	41.3636	4.9709	50.7456	2.29	0.97	12.1658	32.9415	5.5832	27.01
Jiangxi	2009	2.319	8.07686	22.0028	8.52289	43.1859	5.70845	50.8873	2.49028	0.99	11.5515	31.4683	5.4706	20.97
Jiangxi	2010	2.58695	7.60258	21.9042	8.56744	44.061	6.44782	54.1724	2.66	0.92	10.7848	31.0728	5.3676	18.57
Jiangxi	2011	2.86893	7.6223	21.4718	8.73665	45.7532	7.30423	54.711	2.85	0.83	10.7499	30.2821	5.3246	20.42
Jiangxi	2012	3.15536	8.08941	21.5141	8.86651	47.3966	8.20201	53.8215	3.64	0.88	11.4912	30.5613	5.2188	19.18
Jiangxi	2013	3.43016	9.00297	19.702	9.2385	49.0393	9.07544	53.579	3.85	0.94	12.6278	27.6345	5.1738	21.92
Jiangxi	2014	3.74179	9.24078	20.7437	8.87525	50.558	9.92751	52.5836	4.11	0.97	13.1987	29.6285	5.3777	25.3
Jiangxi	2015	4.06278	9.06169	21.468	8.50185	52.3077	10.97	49.8644	4.33	1.04	13.044	30.9023	5.701	20.29
Jiangxi	2016	4.39183	9.59664	21.223	8.35091	53.9813	12.2036	47.4887	4.55	1.13	13.8719	30.6779	6.0805	24.15
Jiangxi	2017	4.76386	9.75552	21.6047	8.36501	55.7083	13.3993	46.7305	5.06	1.28	14.2121	31.4743	6.3474	22.92
Jiangxi	2018	5.19698	9.73477	20.2862	8.5346	57.3454	14.6722	44.3783	5.37	1.41	13.911	28.989	6.322	19.9
Jiangxi	2019	5.61628	10.1492	20.2076	8.77874	59.0788	15.9712	43.865	5.72	1.55	14.5732	29.0159	6.2085	23.04
Jiangxi	2020	6.77728	11.8858	21.9577	9.23349	60.4559	20.0408	43.0839	6.33	1.68	17.9661	33.1904	6.1062	24.59
Hebei	2000	1.36698	7.04685	22.7801	7.73966	26.08	2.80178	46.383	2.53	0.516805	10.0421	32.4628	7.5108	26.7
Hebei	2001	1.47569	7.96076	21.802	7.74635	28.21	3.08724	45.3001	2.58	0.46255	11.3341	31.0406	7.1181	25.1
Hebei	2002	1.60372	7.63432	21.1727	8.03266	30.45	3.37264	44.7136	2.55	0.548793	10.7234	29.7398	6.7609	25.3
Hebei	2003	1.72079	7.55757	19.1951	8.37868	32.78	3.72992	46.146	2.35	0.536729	10.3179	26.2059	6.6286	21.9
Hebei	2004	1.86785	7.98602	17.4506	8.38022	35.19	4.18442	45.6988	2.33	0.495648	10.7104	23.4037	6.2187	18.2
Hebei	2005	2.03007	8.17296	17.6745	8.16949	37.6879	4.82159	47.0046	2.37	0.583393	11.0218	23.8353	5.7872	17.8
Hebei	2006	2.21372	8.48842	16.6203	8.1301	38.7649	5.55552	47.5147	2.51	0.66	11.3343	22.1926	5.5514	18.4
Hebei	2007	2.38984	8.8597	16.7541	8.16702	40.2564	6.3842	48.1325	2.81	0.66	11.9107	22.5236	5.408	19.6
Hebei	2008	2.53898	8.73914	16.0604	8.35792	41.8944	7.41528	49.1651	3	0.67	11.6211	21.3568	5.4232	20.9
Hebei	2009	2.69628	8.85561	16.5063	8.42494	43.7447	8.58548	46.805	3.21002	0.78	11.8647	22.1151	5.3602	19.9
Hebei	2010	2.88899	8.23854	16.83	8.87226	44.4954	9.79041	47.0489	3.42	0.76	10.9948	22.4605	5.2664	20.5
Hebei	2011	3.10832	8.16831	17.604	8.66587	45.589	11.1842	48.0507	3.63	0.82	11.0044	23.7162	5.3659	24
Hebei	2012	3.27677	9.09285	17.9456	8.70987	46.5987	12.5239	47.3175	3.9	0.92	12.4622	24.5954	5.2507	19.4
Hebei	2013	3.46226	9.16602	17.8	8.90172	48.0241	13.9035	46.0783	4.14	1	12.5503	24.3721	5.2576	17.9
Hebei	2014	3.67087	9.32454	18.6212	8.86757	49.365	15.499	45.5272	4.37	1.06	12.941	25.8433	5.4432	16.7
Hebei	2015	3.91133	10.1742	18.2298	8.58841	51.6678	17.0602	43.6371	4.61	1.18	14.2105	25.462	5.6908	17.1
Hebei	2016	4.16208	10.9084	18.4606	8.57821	53.8712	18.7044	43.3106	4.83	1.2	15.4441	26.1366	5.9738	20.4
Hebei	2017	4.45501	11.7998	17.9622	8.69452	55.743	20.1802	41.7026	5.25	1.33	16.7997	25.5733	6.3198	22.5
Hebei	2018	4.75654	12.6868	18.4793	8.69579	57.3256	21.5293	39.7115	5.58	1.39	18.4314	26.8469	6.7017	20.4
Hebei	2019	5.09172	13.145	18.8282	8.77818	58.7753	22.8873	38.2911	5.66	1.61	19.3228	27.6769	7.1886	20.2
Hebei	2020	6.02162	13.9229	20.2237	9.3452	60.075	27.3807	38.2217	5.92	1.75	21.1423	30.7102	7.4746	20.5
Henan	2000	0.906856	7.10498	25.8944	7.71925	23.2	1.54792	45.1712	1.93	0.48271	10.6044	38.648	6.8202	35.5
Henan	2001	0.995579	7.44171	25.1614	7.9801	24.58	1.73657	45.1419	1.94	0.501763	11.0416	37.3331	6.5798	33.5
Henan	2002	1.08519	7.3824	23.9047	8.07633	26.02	1.93733	47.7442	1.94	0.474976	10.7438	34.7893	6.5285	32.2
Henan	2003	1.20044	8.04386	22.5878	7.96675	27.51	2.17398	48.234	1.99	0.485203	11.5959	32.5622	6.5023	31.5
Henan	2004	1.34173	8.13271	21.2277	8.21924	29.06	2.45579	48.5151	2.03	0.480993	11.513	30.0507	6.2207	28
Henan	2005	1.51328	8.23862	21.1321	7.98551	30.6503	2.88377	50.7864	2.07	0.525152	11.6646	29.9198	5.9059	23.7
Henan	2006	1.71544	8.06033	20.9039	8.054	32.4744	3.48039	52.7321	2.16	0.64	11.3469	29.4272	5.6058	21.7
Henan	2007	1.94751	7.57113	20.3713	8.18266	34.3376	4.25851	53.3171	2.29	0.67	10.5072	28.2713	5.4932	21.4
Henan	2008	2.15803	7.82395	19.8431	8.33583	36.0271	5.136	54.7669	2.55	0.66	10.8166	27.433	5.3858	21.92
Henan	2009	2.34951	8.8837	19.1595	8.38743	37.7042	6.25757	53.8272	2.83433	0.9	12.3459	26.6264	5.1145	21.51
Henan	2010	2.6002	8.35834	21.0011	8.6565	38.5008	7.52812	53.7343	3.03	0.91	11.8322	29.7295	4.8364	20
Henan	2011	2.83893	8.79837	20.7361	8.70445	40.4714	8.76424	53.2762	3.2	0.98	12.4861	29.4273	4.814	20.64
Henan	2012	3.08092	8.82102	20.5509	8.66313	41.9849	10.203	51.9393	4.19	1.05	12.4894	29.0974	4.7816	20.62
Henan	2013	3.30615	8.92673	20.7664	8.78332	43.6018	11.7341	50.5663	4.57	1.11	12.6968	29.5368	4.7813	20.38
Henan	2014	3.52696	8.75913	20.9277	8.99987	45.0492	13.2338	49.5725	4.87	1.14	12.4573	29.7635	4.8129	18.89
Henan	2015	3.75639	9.85094	20.9863	8.50228	47.0158	14.7303	48.3978	5.16	1.18	14.2431	30.3433	4.9204	20.09
Henan	2016	4.01003	10.0761	20.7874	8.49785	48.783	16.2979	47.1732	5.47	1.23	14.5745	30.0677	5.0714	23.65
Henan	2017	4.29662	10.8436	20.8544	8.57959	50.5647	17.6494	46.7158	5.85	1.31	15.876	30.5326	5.2627	26.22
Henan	2018	4.67497	11.055	21.303	8.55548	52.2405	19.2507	44.1338	6.34	1.4	16.3435	31.4938	5.4796	25.95
Henan	2019	5.09179	11.6012	21.0609	8.7436	54.0147	21.0739	42.8826	6.64	1.46	17.2284	31.2765	5.6689	26.51
Henan	2020	6.91643	13.4875	23.1357	9.25853	55.427	30.2069	40.9531	6.71	1.64	21.2814	36.5051	5.7589	24.92
Zhejiang	2000	2.26141	8.92342	18.0552	7.463	48.67	3.96098	53.3205	2.53	0.55298	12.2203	24.7259	5.2938	26.16
Zhejiang	2001	2.44022	10.2469	17.3036	7.33846	50.15	4.43254	51.8224	2.55	0.613408	14.1435	23.8836	5.111	25.7
Zhejiang	2002	2.69056	11.1517	16.4303	7.67559	51.62	5.04877	51.151	2.53	0.696511	15.3995	22.6889	5.0567	24.48
Zhejiang	2003	3.02245	11.4948	16.1101	7.76	53.09	5.93973	52.5591	2.66	0.800426	15.8778	22.253	5.2585	23.24
Zhejiang	2004	3.33474	9.78285	15.6101	7.95072	54.56	6.9196	53.6522	2.81	1.02731	13.1125	20.9231	5.2153	20.92
Zhejiang	2005	3.63281	10.5779	15.9	7.61371	56.0208	7.85848	53.3738	2.88	1.21522	14.3874	21.6261	5.1165	19.49
Zhejiang	2006	4.0479	10.0367	14.9946	8.06019	56.5063	8.92186	54.2107	2.98	1.42	13.3878	20.0012	5.165	18.96
Zhejiang	2007	4.56589	10.6317	14.6606	8.10565	57.2066	10.0569	54.3063	3.08	1.5	14.2311	19.6239	5.4723	18.94
Zhejiang	2008	4.9775	10.6514	14.0196	8.23819	57.5979	11.1074	54.0893	3.43	1.6	14.1399	18.6112	5.7519	18.17
Zhejiang	2009	5.36617	11.0727	13.8503	8.40434	57.9037	12.433	52.0389	3.60844	1.73	14.7485	18.4481	5.7577	17.98
Zhejiang	2010	5.89062	9.3367	13.2087	8.61713	61.6119	13.8013	51.6093	3.88	1.78	12.0544	17.0534	5.5802	15.59
Zhejiang	2011	6.35818	8.56794	12.6087	8.82035	62.298	15.2751	51.0786	4.07	1.85	10.8698	15.9962	5.6009	17.93
Zhejiang	2012	6.82881	8.74836	12.337	9.21123	62.9024	16.8104	49.5617	3.89	2.08	11.0862	15.6338	5.6715	18.31
Zhejiang	2013	7.33318	9.1987	11.938	9.36753	63.935	18.4547	48.6487	4.18	2.18	11.6641	15.1376	5.8488	15.89
Zhejiang	2014	7.84532	9.62249	12.027	9.05748	64.9576	20.0942	48.923	4.46	2.26	12.2813	15.3503	6.1206	12.52
Zhejiang	2015	8.36174	11.2652	12.914	8.59043	66.3158	21.75	47.3631	4.92	2.36	14.8577	17.0323	6.3925	12.61
Zhejiang	2016	8.86993	11.6355	12.9466	8.68257	67.7207	23.7064	45.6497	5.19	2.43	15.428	17.1664	6.4848	15.96
Zhejiang	2017	9.40035	12.4793	12.1723	8.73131	68.9141	25.2977	44.3613	5.54	2.45	16.5622	16.1547	6.5043	17.01
Zhejiang	2018	9.85502	12.9863	13.6943	8.82622	70.0143	26.5802	43.6325	5.79	2.57	17.712	18.6777	6.5824	15.54
Zhejiang	2019	10.3019	14.0335	13.0559	8.95041	71.5765	27.9418	42.1048	5.99	2.68	19.2475	17.9068	6.8693	15.2
Zhejiang	2020	10.4348	13.2673	13.446	9.50858	72.1707	29.0958	40.7511	5.6	2.88	18.1032	18.3472	7.167	15.33
Hainan	2000	1.57174	6.74069	27.4325	7.67571	40.11	3.80404	19.7418	2.7	0.154521	10.24	41.6737	7.1563	31.8
Hainan	2001	1.69845	7.47209	27.0256	7.5668	41.11	4.01956	23.1008	2.51	0.146354	11.4074	41.259	7.2552	29.6
Hainan	2002	1.80032	7.57729	25.7476	7.9428	42.13	4.17439	23.1679	2.46	0.198715	11.3645	38.6165	6.95	30.08
Hainan	2003	1.93341	7.82214	24.0962	8.19048	43.15	4.38935	24.6218	2.32	0.178723	11.4894	35.3932	6.5296	28.16
Hainan	2004	2.07827	7.51642	23.901	8.40607	44.17	4.67627	24.8661	2.25	0.272954	10.9597	34.8499	6.1289	25
Hainan	2005	2.22503	8.54007	23.6896	8.10865	45.1691	5.00681	25.969	2.3	0.178857	12.6015	34.9556	5.9787	22.53
Hainan	2006	2.40092	8.65385	22.2063	8.16899	46.0526	5.45964	28.3796	2.43	0.2	12.5164	32.118	5.9188	20.9
Hainan	2007	2.72129	8.86175	21.3488	8.3247	47.2189	6.02478	28.7115	2.45	0.21	12.6978	30.5902	5.8677	23.05
Hainan	2008	2.92147	8.94977	21.5264	8.3453	48.0094	6.73426	27.9786	2.53	0.23	12.873	30.9627	5.702	24.19
Hainan	2009	3.13876	8.76939	20.4181	8.43693	49.1898	7.44926	26.6864	2.67282	0.35	12.3863	28.8394	5.4421	25.9
Hainan	2010	3.37771	8.06877	19.7814	8.89535	49.8274	8.14837	26.1618	2.9	0.34	11.1834	27.4171	5.2264	24.12
Hainan	2011	3.7282	6.88367	19.9173	8.87962	50.3371	9.42311	27.2465	3.14	0.41	9.40405	27.2098	5.1924	23.1
Hainan	2012	3.98703	7.27322	19.0888	9.1472	50.989	11.1094	26.7871	3.42	0.48	9.87881	25.9273	5.0481	22.44
Hainan	2013	4.2392	8.14725	18.7441	9.18771	52.2826	12.8594	24.099	3.59	0.47	11.144	25.6387	4.9033	19.31
Hainan	2014	4.48012	7.65826	19.0451	9.09845	53.312	14.7538	23.9635	3.82	0.48	10.4483	25.9835	4.88	17.6
Hainan	2015	4.76659	8.44233	19.8155	8.54151	54.9206	16.2798	23.6436	4.25	0.46	11.7675	27.6202	4.7321	14.55
Hainan	2016	5.10032	8.2489	19.7454	8.41907	56.7398	18.006	22.1016	4.4	0.54	11.4559	27.422	4.8515	15.23
Hainan	2017	5.32523	8.19372	19.8168	8.804	58.0247	19.3919	22.1545	4.53	0.52	11.3818	27.5273	5.0712	14.83
Hainan	2018	5.53278	8.21363	19.1826	9.04226	59.165	20.0537	21.445	4.8	0.56	11.3109	26.4161	5.3263	20.63
Hainan	2019	5.84702	9.31973	19.5102	8.80437	59.397	20.6003	20.3309	5.27	0.56	13.0925	27.4083	5.6301	23.48
Hainan	2020	5.99696	10.4303	19.975	9.61107	60.2767	21.0316	19.2627	5.8	0.66	11.9105	2.281	5.9383	24.88
Hubei	2000	1.04742	6.41703	22.8048	7.76514	40.22	1.5318	40.4129	2.18	0.837767	9.0664	32.2201	7.2962	29.92
Hubei	2001	1.13075	6.73366	22.4334	7.9212	40.81	1.84406	40.4407	2.18	0.807545	9.50639	31.6708	7.3067	31.11
Hubei	2002	1.22456	8.81053	23.0774	7.34214	41.4	2.14742	40.4577	2.12	0.98541	12.9357	33.8824	7.2396	28.86
Hubei	2003	1.33058	7.89234	21.1392	7.92014	42	2.44577	40.9837	2.26	1.0191	11.1209	29.7867	7.2884	25.92
Hubei	2004	1.46126	8.19005	19.2719	8.09618	42.6	2.79772	40.9876	2.29	0.893435	11.2907	26.568	7.1248	22.66
Hubei	2005	1.62417	9.17065	18.8848	7.82228	43.2049	3.21681	42.6419	2.31	1.15028	12.7469	26.2492	6.9232	20.74
Hubei	2006	1.82625	9.79273	16.9795	8.258	43.8082	3.76248	43.4265	2.35	1.25	13.373	23.1872	6.6843	20.02
Hubei	2007	2.0812	9.88208	15.7037	8.42336	44.306	4.41174	43.6856	2.48	1.21	13.2802	21.1036	6.3956	19.57
Hubei	2008	2.34503	10.1302	14.6836	8.48551	45.1935	5.11123	44.0635	2.74	1.31	13.4735	19.5297	6.1844	18.67
Hubei	2009	2.65526	10.1746	14.4646	8.48868	45.9965	6.02719	45.7509	3.0498	1.65	13.5012	19.1938	6.0154	19.87
Hubei	2010	3.26848	9.08823	13.9136	9.00895	49.7032	7.65959	47.7497	3.26	1.65	11.8032	18.07	5.656	20.36
Hubei	2011	3.71612	10.1118	14.3058	9.04718	51.7882	9.07474	48.9713	3.63	1.65	13.3782	18.9268	5.3931	20.17
Hubei	2012	4.11895	10.7613	14.0857	9.20158	53.2261	10.6014	49.3677	4.38	1.73	14.3188	18.7422	5.1737	17.26
Hubei	2013	4.53108	9.90598	14.9457	9.34479	54.5016	12.3017	46.6794	4.97	1.81	13.1819	19.8882	5.0683	20.53
Hubei	2014	4.96476	10.2548	15.9781	9.11094	55.7256	14.1559	46.0585	5.46	1.87	13.9012	21.6596	5.0839	19
Hubei	2015	5.4076	11.2338	15.1794	8.73931	57.1795	16.1721	44.7189	5.86	1.9	15.2661	20.6279	5.2277	19.95
Hubei	2016	5.86806	11.5746	15.4807	8.7187	58.5726	18.3739	43.5553	6.13	1.86	15.8676	21.2226	5.4074	21.01
Hubei	2017	6.337	12.2319	15.8183	8.84232	59.8747	20.5291	42.202	6.37	1.97	17.0007	21.9853	5.6617	21.43
Hubei	2018	6.83534	12.4933	15.3511	8.87957	60.9937	22.6218	41.8207	6.65	2.09	17.3139	21.2745	5.9444	19.08
Hubei	2019	7.33866	13.0713	15.5745	8.68718	61.8357	24.7784	41.2138	6.8	2.09	18.3189	21.827	6.341	21.09
Hubei	2020	7.18507	14.587	16.3118	9.66428	62.8895	27.017	37.0515	7.12	2.31	21.1095	23.6056	6.6689	21.6
Hunan	2000	0.99271	7.46995	22.1253	7.7977	29.75	1.59941	36.4128	2.19	0.52006	10.61	31.4259	6.2619	30.75
Hunan	2001	1.07294	8.072	21.9312	7.88227	31.13	1.7711	36.8694	2.2	0.602561	11.532	31.3316	6.3467	29.13
Hunan	2002	1.15778	8.58117	20.3564	7.91002	32.55	1.95793	36.6976	2.16	0.603556	12.0755	28.6458	6.5713	29.93
Hunan	2003	1.25166	8.98185	19.3617	8.05148	34.01	2.16389	38.0322	2.18	0.648884	12.5346	27.0202	6.7297	29.21
Hunan	2004	1.37118	8.78215	18.5345	8.15716	35.49	2.40796	38.5307	2.21	0.659271	12.0828	25.5003	6.4817	27.11
Hunan	2005	1.51646	10.1267	18.7127	7.99092	37.006	2.72642	39.0932	2.26	0.683423	14.2307	26.2964	6.2759	25.04
Hunan	2006	1.69245	10.5553	18.0083	8.16877	38.7102	3.13718	40.7813	2.37	0.71	14.7758	25.2089	6.1287	20.07
Hunan	2007	1.92732	10.3302	16.7791	8.41965	40.4563	3.67335	41.6499	2.53	0.8	14.1719	23.0191	6.0276	18.61
Hunan	2008	2.18408	10.5103	16.6719	8.43277	42.1473	4.33929	43.0691	2.7	1.01	14.4338	22.8953	6.0006	17.4
Hunan	2009	2.47177	11.1774	17.2193	8.46535	43.1939	5.13929	43.0188	3.02463	1.18	15.6102	24.0482	5.9665	17.84
Hunan	2010	2.79885	9.7706	17.6201	8.9083	43.3029	6.10667	45.1686	3.3	1.16	13.4564	24.2669	5.7103	17.68
Hunan	2011	3.13953	10.4807	17.9003	8.80709	44.9628	7.21107	46.9659	3.61	1.19	14.634	24.9938	5.5491	21.11
Hunan	2012	3.48501	11.1059	18.6464	8.7214	46.2215	8.42402	46.8082	4.32	1.3	15.8096	26.5438	5.3167	21.98
Hunan	2013	3.8207	10.5706	18.2691	8.9576	47.6364	9.7288	46.3525	4.69	1.33	14.8547	25.6731	5.3047	16.48
Hunan	2014	4.17572	10.8723	18.3022	9.02003	48.979	11.1316	45.6897	5.28	1.36	15.3508	25.8412	5.5285	16.66
Hunan	2015	4.60331	11.2233	18.4105	8.80694	50.7937	12.5975	44.3809	5.85	1.43	15.9499	26.1638	6.0928	18.16
Hunan	2016	5.04752	11.8897	18.201	8.87612	52.6943	14.1834	41.9466	6.24	1.5	17.0074	26.0352	6.6571	19.9
Hunan	2017	5.59869	12.1719	18.407	8.90073	54.6208	15.8208	39.7888	6.59	1.68	17.5334	26.5149	7.0968	23.62
Hunan	2018	6.16234	12.4867	19.4865	8.8972	56.0965	17.4454	38.272	6.99	1.81	18.3556	28.6454	7.3748	23.32
Hunan	2019	6.76107	13.1437	19.9885	8.98968	57.4548	19.2186	38.6065	7.32	1.98	19.6562	29.8925	7.6012	22.91
Hunan	2020	7.84491	14.8124	19.5192	9.44631	58.766	23.0567	38.3924	7.82	2.15	22.5563	29.7239	7.5908	23.93
Gansu	2000	0.713129	5.20412	26.9346	6.53934	24.01	1.13786	40.0513	2.33	0.740147	7.66877	39.6907	6.1282	39.43
Gansu	2001	0.776453	5.62039	25.9746	6.7205	25.14	1.32494	40.7055	2.35	0.776692	8.21634	37.9717	6.4027	37.07
Gansu	2002	0.846691	6.29844	24.1564	6.78047	26.31	1.53708	40.7224	2.36	0.943445	9.05663	34.7349	6.6284	37.87
Gansu	2003	0.935968	6.67239	22.9788	7.0376	27.51	1.77336	40.8743	2.36	0.981144	9.48472	32.664	7.1115	35.38
Gansu	2004	1.03143	6.60789	22.0827	7.23588	28.75	2.04641	41.1405	2.37	0.92371	9.26703	30.9692	7.1655	27.49
Gansu	2005	1.26013	7.22382	23.4049	6.86	30.0196	2.58243	41.4137	2.44	1.01345	10.4133	33.7386	6.8471	20.96
Gansu	2006	1.40128	7.39143	21.7802	6.77738	31.0954	2.94652	44.1443	2.55	1.05	10.4357	30.7508	6.6135	17.72
Gansu	2007	1.55873	7.82409	20.7045	7.0644	32.2606	3.35862	46.8805	2.69	0.95	10.9472	28.9689	6.4762	17.49
Gansu	2008	1.67869	8.16799	20.6369	7.16634	33.5555	3.77683	46.5508	2.86	1	11.472	28.9847	6.2764	17.77
Gansu	2009	1.79736	8.3401	18.8849	7.29111	34.8728	4.24214	45.0754	3.01213	1.1	11.4601	25.9496	5.9627	16.54
Gansu	2010	1.9948	8.23286	18.1587	8.00539	36.1328	4.8873	48.4418	3.33	1.02	11.1847	24.6693	5.6349	16.53
Gansu	2011	2.25706	8.90542	16.8751	8.15423	37.2649	5.68796	47.5119	3.48	0.97	11.9988	22.7368	5.3731	20.12
Gansu	2012	2.53807	9.23885	16.5527	8.27904	38.7843	6.63141	46.2313	4.36	1.07	12.4499	22.3058	5.1481	19.3
Gansu	2013	2.79975	8.89212	16.9068	8.34645	40.4809	7.62202	44.4592	4.49	1.07	11.9838	22.785	5.0635	19.79
Gansu	2014	3.02183	8.93317	16.3697	8.32116	42.2758	8.69822	43.3128	4.72	1.12	11.9599	21.9161	5.0436	19.78
Gansu	2015	3.23592	9.36416	17.0986	7.93807	44.2331	9.81834	38.2119	4.91	1.22	12.7339	23.2516	5.1007	18.31
Gansu	2016	3.45251	9.95446	16.9627	8.08838	46.0714	11.0699	35.9516	5.15	1.22	13.6208	23.2102	5.1811	21.14
Gansu	2017	3.56162	10.3269	17.546	8.24426	48.1364	11.5265	34.2906	5.58	1.19	14.3176	24.3266	5.4106	20.55
Gansu	2018	3.77451	11.3167	17.5905	8.03627	49.7018	11.8323	34.0766	6.17	1.18	15.9183	24.7429	5.6397	20.41
Gansu	2019	4.02441	11.5154	17.1011	8.05773	50.6975	12.2246	32.8321	6.84	1.26	16.1328	23.9582	5.725	22.57
Gansu	2020	4.8631	12.5813	19.3988	8.79329	52.2191	14.6615	31.4576	6.87	1.22	18.4965	28.5193	5.9423	20.68
Fujian	2000	2.09838	6.68557	23.0057	7.49019	41.57	3.50111	43.0947	2.64	0.544404	9.50887	32.7209	6.7444	34.23
Fujian	2001	2.26704	7.93352	22.3968	7.57124	42.7	3.8528	44.1135	2.61	0.53576	11.3873	32.1471	6.5717	34.83
Fujian	2002	2.45076	7.60102	21.0918	7.45672	43.84	4.17463	45.4204	2.51	0.528085	10.6591	29.5776	6.3474	33.88
Fujian	2003	2.70612	7.95073	21.3829	7.58698	44.99	4.63224	46.5977	2.48	0.72647	11.2511	30.259	6.3965	33.17
Fujian	2004	2.96987	8.50858	19.2669	7.49181	46.14	5.19617	47.9456	2.5	0.768327	11.7807	26.6764	6.259	29.58
Fujian	2005	3.2506	8.75231	18.4832	7.54298	49.3956	5.92515	48.2566	2.5	0.815962	12.0283	25.4014	5.8681	29.19
Fujian	2006	3.66817	9.35322	17.9455	7.72628	50.4045	6.84306	48.5995	2.57	0.89	12.8653	24.6839	5.4196	29.16
Fujian	2007	4.13547	10.0782	17.607	7.74683	51.412	7.98041	48.488	2.5	0.89	13.9365	24.3477	5.0772	27.57
Fujian	2008	4.59087	9.99569	17.7441	7.80386	53.0091	9.39328	49.2783	2.55	0.94	13.8329	24.5559	5.0892	25.35
Fujian	2009	5.06584	10.0321	17.0764	8.34637	55.1009	10.994	49.3562	2.96722	1.11	13.763	23.4271	5.1422	22.91
Fujian	2010	5.64717	7.89319	15.465	8.80374	57.108	12.5903	51.3601	3.2	1.16	10.2988	20.1783	5.1677	18.68
Fujian	2011	6.14695	7.67077	15.76	8.82972	58.1131	14.2571	51.9966	3.5	1.26	10.0185	20.5835	5.2818	23.4
Fujian	2012	6.78848	8.59208	16.7205	8.56386	59.3075	16.3756	52.1379	3.72	1.38	11.504	22.3873	5.452	27.91
Fujian	2013	7.50794	8.16425	16.8518	8.64711	60.7979	18.8361	52.46	4.14	1.44	10.8885	22.4748	5.4928	24.53
Fujian	2014	8.21776	7.587	17.5969	8.79261	62.0025	21.4839	52.7826	4.33	1.48	10.14	23.5181	5.5354	25.68
Fujian	2015	8.80627	9.00568	17.5719	8.29899	63.2279	24.0243	51.2153	4.51	1.51	12.2655	23.9326	5.7684	23.88
Fujian	2016	9.57572	9.9495	18.2916	8.14009	64.3924	27.2143	49.5913	4.51	1.59	13.8652	25.4903	6.0909	24.02
Fujian	2017	10.4069	9.52484	18.4848	8.51196	65.7811	30.5862	48.1349	4.66	1.69	13.2307	25.6768	6.4455	24.91
Fujian	2018	11.3417	9.48652	16.7198	8.29753	66.9834	34.084	48.7177	4.88	1.8	12.8555	22.6575	6.6882	24.34
Fujian	2019	12.2585	9.99708	16.8713	8.19519	67.8753	37.546	47.4064	5.09	1.78	13.67	23.0698	7.1118	24.67
Fujian	2020	12.6737	11.0977	19.3192	9.24565	68.7575	40.3523	46.2487	5.22	1.92	15.9489	27.7643	7.6417	24.44
Xizang	2000	0.948623	4.75024	31.1877	3.42957	18.93	1.77162	23.0051	2.52	0.167126	7.41506	48.6835	12.2263	17.5
Xizang	2001	1.0509	6.18474	27.3092	4.09676	20.32	1.90216	22.9885	2.51	0.144603	9.29952	41.0628	10.6545	25.3
Xizang	2002	1.1512	6.40092	25.297	4.32336	21.79	2.17936	20.1852	2.38	0.286172	9.37149	37.037	10.3348	25.1
Xizang	2003	1.26401	6.0652	26.9522	3.87139	23.34	2.64949	25.5376	2.4	0.162602	9.0549	40.2377	3.8783	25
Xizang	2004	1.37042	6.41123	24.7724	4.39705	24.96	3.43428	23.5429	2.34	0.18909	9.32157	36.0177	9.3681	25.3
Xizang	2005	1.46905	6.16102	27.3005	3.73841	20.7143	4.1837	24.8869	2.44	0.119422	9.25934	41.0296	8.6638	24.6
Xizang	2006	1.61278	6.41026	24.5144	4.16053	21.0526	5.02769	26.6177	2.67	0.17	9.27487	35.4694	8.9882	24.3
Xizang	2007	1.72289	6.64863	21.724	4.61766	21.4533	5.69078	27.6664	2.51	0.2	9.28224	30.3292	8.7158	23.5
Xizang	2008	1.83483	6.67702	21.972	4.71153	21.9178	6.41486	27.8252	3.1	0.31	9.35291	30.7776	9.0768	24.4
Xizang	2009	1.99441	7.00313	19.7574	4.54779	22.2973	7.30435	29.19	2.94096	0.33	9.56197	26.9765	9.1501	22.9
Xizang	2010	2.18392	5.09326	24.3719	5.27762	22.6667	8.78755	30.2203	3.01	0.29	7.22091	34.553	7.7962	22.4
Xizang	2011	2.29998	4.82439	23.0799	5.51083	22.6537	9.42769	31.9869	3.17	0.19	6.69165	32.0128	6.9432	21.4
Xizang	2012	2.36127	5.41488	22.088	5.07118	22.8571	10.1772	31.8361	2.72	0.25	7.47312	30.4839	6.1645	24.4
Xizang	2013	2.60217	5.16505	23.2621	4.36739	23.9748	11.9435	32.6974	3.53	0.29	7.21649	32.5014	5.6608	24.5
Xizang	2014	2.77337	5.49618	24.5802	4.22194	26.1538	13.6282	33.0212	3.75	0.26	7.85597	35.1337	5.4243	27
Xizang	2015	2.80237	5.70763	23.5652	5.20326	28.7879	14.1511	32.7709	4.33	0.3	8.06992	33.3184	5.2977	24
Xizang	2016	2.8473	4.98387	24.0588	4.9992	31.4706	14.8519	33.2822	4.37	0.19	7.0202	33.8889	5.241	23.3
Xizang	2017	3.0022	5.79192	23.99	5.47249	33.2378	16.1908	34.811	4.78	0.22	8.24427	34.1476	5.5674	24.5
Xizang	2018	3.33423	5.6798	23.5357	5.64131	33.8983	18.5026	37.6324	4.88	0.25	8.02407	33.2497	5.8431	24.2
Xizang	2019	5.00458	6.01531	26.0664	5.70997	34.626	27.9552	37.4367	4.87	0.26	8.85668	38.379	6.3325	22.7
Xizang	2020	5.23829	5.67317	24.5296	6.61696	35.7923	29.0286	37.5729	5.09	0.23	8.12808	35.1441	6.7015	24.2
Guizhou	2000	0.551861	5.96625	30.1687	6.14826	23.87	1.22279	37.9843	1.48	0.422735	9.34197	47.2382	5.7542	43.09
Guizhou	2001	0.541848	6.51328	28.5111	6.54362	24.45	1.27493	38.2511	1.48	0.488524	10.0242	43.8798	5.696	40.73
Guizhou	2002	0.580446	6.86462	27.0366	6.73236	25.04	1.44499	38.7647	1.51	0.514746	10.3854	40.9033	5.6737	40.02
Guizhou	2003	0.627493	7.58706	25.893	6.88871	25.64	1.63087	39.937	1.49	0.582549	11.4057	38.9252	6.0152	40.56
Guizhou	2004	0.679759	7.53573	25.5161	6.98164	26.25	1.81595	40.4389	1.49	0.546517	11.2561	38.1133	6.1177	40.76
Guizhou	2005	0.754355	8.20392	28.336	6.41815	26.8633	2.02656	41.131	1.5	0.555819	12.9277	44.6517	5.9295	40.11
Guizhou	2006	0.845202	8.05977	27.2861	6.59396	27.4526	2.28621	42.0918	1.58	0.64	12.466	42.2032	5.8907	35.48
Guizhou	2007	0.951142	8.29792	27.2241	6.84305	28.2489	2.54799	41.6927	1.79	0.5	12.8688	42.2204	5.7063	31.77
Guizhou	2008	1.05302	8.14042	26.0447	7.04555	29.1157	2.88294	41.0244	2.06	0.57	12.3687	39.5726	5.7328	28.62
Guizhou	2009	1.15774	8.27117	24.7987	7.0815	29.8841	3.27512	40.8354	2.38542	0.68	12.3574	37.05	5.5295	26.89
Guizhou	2010	1.71269	8.7088	25.2622	7.44094	33.8028	4.98391	40.2899	2.51	0.65	13.1893	38.2592	5.1625	24.7
Guizhou	2011	1.95229	9.10379	24.1632	7.58866	35.0425	5.74414	40.2254	2.77	0.64	13.6428	36.2106	4.7713	23.72
Guizhou	2012	2.16619	9.15689	22.9713	7.63087	36.2977	6.71611	40.2955	4	0.61	13.4915	33.8452	4.5882	24.81
Guizhou	2013	2.38465	9.27867	22.0896	8.04266	37.8855	7.93095	39.7712	4.76	0.59	13.5195	32.1857	4.5606	20.81
Guizhou	2014	2.57927	9.2228	22.1002	8.09209	40.2502	9.2084	39.0533	5.19	0.6	13.4286	32.1782	4.6369	18.85
Guizhou	2015	2.80104	9.47867	22.441	7.43024	42.9612	10.7352	38.2004	5.57	0.59	13.9228	32.9625	4.8134	20.33
Guizhou	2016	3.03731	9.62393	22.2731	7.42857	45.5561	12.4725	37.8947	5.92	0.63	14.1314	32.7051	5.0046	24.11
Guizhou	2017	3.2818	9.94867	21.292	7.77457	47.7518	14.16	36.5362	6.51	0.71	14.4681	30.9645	5.1206	23.69
Guizhou	2018	3.55356	11.3406	22.2403	7.69204	49.529	16.0966	35.8635	6.82	0.82	17.0743	33.4848	5.1707	23.81
Guizhou	2019	3.82805	11.5808	22.2482	7.57684	51.4813	17.8018	35.6097	7.31	0.86	17.5013	33.6223	5.1698	21.23
Guizhou	2020	4.33311	11.5566	23.9666	8.37266	53.1363	20.9915	35.0664	7.17	0.91	17.9236	37.1709	5.1693	23.09
Liaoning	2000	2.27539	7.88345	17.6764	8.4096	54.24	3.70224	50.0332	4.63	0.893113	10.5903	23.7457	7.3313	26.6
Liaoning	2001	2.45944	8.60015	17.1285	8.2659	55.14	4.01398	48.3102	4.54	1.07091	11.5794	23.062	7.1762	24.2
Liaoning	2002	2.76918	8.0994	15.6941	8.43976	56.04	4.50234	47.6293	4.18	1.31178	10.6282	20.5942	6.9565	23.6
Liaoning	2003	3.0252	9.7042	14.7007	8.92049	56.93	5.08775	48.1012	4.13	1.38275	12.8371	19.4467	7.0814	21.5
Liaoning	2004	3.21498	9.45985	13.9051	8.83882	57.82	5.7116	45.717	4.25	1.55544	12.344	18.1446	7.0494	17.9
Liaoning	2005	3.51401	9.76917	14.2395	8.74609	58.7065	6.91522	47.4314	4.25	1.557	12.8556	18.7383	6.8308	15.9
Liaoning	2006	3.90376	10.5911	12.5284	8.92241	58.9792	8.40177	48.3976	4.28	1.47	13.7756	16.2953	6.8806	14.4
Liaoning	2007	4.30104	10.6341	12.6765	8.98702	59.1903	9.84084	49.1654	4.26	1.5	13.8664	16.5296	7.2116	15.1
Liaoning	2008	4.72335	11.3343	12.1294	9.07838	60.0463	11.6656	51.6828	4.31	1.41	14.809	15.8479	7.3503	18
Liaoning	2009	5.03389	11.4991	11.0411	9.23728	60.3548	13.289	51.0257	4.49205	1.53	14.8453	14.254	7.1111	17
Liaoning	2010	5.45559	10.3082	11.4226	9.45787	62.1029	15.4822	51.6814	4.8	1.56	13.1701	14.594	6.4481	14.1
Liaoning	2011	5.89156	10.7726	11.3601	9.46705	64.0557	17.8278	51.842	5.07	1.64	13.8345	14.589	6.1334	16.6
Liaoning	2012	6.26	9.93692	10.382	9.89801	65.6457	20.1618	49.7905	5.26	1.57	12.4704	13.029	5.929	18.9
Liaoning	2013	6.54771	10.215	10.4165	10.1049	66.4605	22.2135	47.9166	5.51	1.65	12.8704	13.1242	5.9739	13.4
Liaoning	2014	6.80397	12.1619	10.2633	9.90945	67.0491	24.477	45.136	5.82	1.52	15.6771	13.2297	6.126	10.8
Liaoning	2015	7.43652	12.8654	10.6072	9.33517	68.0498	27.2013	41.2888	6.09	1.27	16.8114	13.8606	6.2496	11.9
Liaoning	2016	7.82673	13.2241	10.636	9.41645	68.8699	28.6931	38.5715	6.5	1.69	17.3681	13.969	6.3132	14.8
Liaoning	2017	8.21435	14.076	10.1476	9.47319	69.4805	29.1199	38.3944	6.83	1.84	18.575	13.3911	6.4629	17.3
Liaoning	2018	8.76683	14.9759	10.15	9.42468	70.2633	29.6368	38.4892	7.21	1.82	20.0015	13.556	6.6577	15.4
Liaoning	2019	9.33188	15.9231	10.1953	9.38631	71.2181	30.0361	38.1243	7.21	2.04	21.5521	13.7995	6.9841	14.6
Liaoning	2020	9.41901	17.4154	11.1242	10.0596	72.1504	30.2907	37.4129	7.38	2.19	24.3708	15.5669	7.3127	14.5
Chongqing	2000	1.09688	8.01429	21.8363	7.2756	33.09	1.85184	42.5114	2.12	0.632226	11.4246	31.1283	5.9308	38.99
Chongqing	2001	1.23121	8.80362	20.1575	7.34254	35.39	2.18221	42.6834	2.1	0.565045	12.3927	28.3753	6.6346	34.02
Chongqing	2002	1.41687	9.14594	19.6231	7.4384	37.77	2.63785	43.0432	1.99	0.623645	12.8398	27.5485	7.485	33.19
Chongqing	2003	1.63728	9.22085	18.7803	7.66946	40.2	3.24601	44.506	2.02	0.747718	12.8069	26.0842	8.0466	34.58
Chongqing	2004	1.8778	11.449	20.8719	7.24658	42.68	3.92988	45.5172	2.03	0.863278	16.9165	30.8395	7.4543	31.98
Chongqing	2005	2.12106	10.9659	20.669	7.39184	45.2109	4.72826	45.2152	2.04	1.01616	16.0402	30.2332	6.9082	28.06
Chongqing	2006	2.38871	11.4478	19.454	7.57339	46.688	5.56575	48.0322	2.14	1.06	16.5674	28.154	6.8628	19.41
Chongqing	2007	2.7443	11.6828	18.9246	7.72397	48.2955	6.42839	46.8967	2.31	1.14	16.8367	27.2732	7.0456	13.28
Chongqing	2008	3.09532	11.9593	19.0135	7.78696	49.9824	7.26363	44.9496	2.52	1.18	17.3255	27.5449	6.6747	9.91
Chongqing	2009	3.51428	11.5765	18.3871	7.9341	51.5915	8.3262	45.3572	2.82755	1.22	16.5293	26.2537	5.9378	11.93
Chongqing	2010	4.04665	11.7224	16.9983	8.52898	52.9983	9.54	44.9345	3.14	1.27	16.4458	23.8475	5.5327	11.16
Chongqing	2011	4.57596	12.4183	16.0431	8.77935	54.9932	10.8543	44.9878	3.47	1.28	17.3589	22.4259	5.5203	16.95
Chongqing	2012	5.04557	12.9044	16.4245	8.6356	56.6387	12.112	45.7776	4.44	1.4	18.2598	23.2408	5.5532	16.66
Chongqing	2013	5.49665	13.2466	15.6005	8.67599	58.2863	13.37	45.9686	4.96	1.39	18.6181	21.9266	5.3831	11.86
Chongqing	2014	6.04754	14.1248	15.259	8.95551	59.7437	15.0096	46.3259	5.37	1.42	20.0011	21.6072	5.391	10.06
Chongqing	2015	6.67176	13.2921	15.6011	8.38941	61.4658	16.815	44.9363	5.85	1.57	18.6932	21.9404	5.4172	13.1
Chongqing	2016	7.342	13.9671	15.4499	8.62133	63.3441	18.9034	43.0861	6.26	1.72	19.7883	21.889	5.3386	19.54
Chongqing	2017	8.0387	14.2795	16.395	8.74499	65.0127	21.0398	42.1353	6.71	1.88	20.5966	23.648	5.441	17.24
Chongqing	2018	8.54615	14.4712	16.9303	8.81893	66.614	23.0841	40.9573	7.1	2.01	21.0955	24.6802	5.4045	13.49
Chongqing	2019	9.11104	15.3456	16.7793	8.83079	68.2246	25.0341	39.7868	7.42	1.99	22.61	24.7223	5.5487	13.79
Chongqing	2020	9.62757	17.0761	15.9055	9.46787	69.4609	27.1913	39.8125	7.35	2.11	25.4797	23.733	5.7282	14.62
Shanxi3	2000	0.995036	6.15286	24.9402	7.71224	32.26	2.34363	43.3814	2.54	2.98028	8.92923	36.1941	7.4112	29.28
Shanxi3	2001	1.10969	6.73017	24.4896	7.58553	33.23	2.63163	43.7083	2.58	2.80328	9.78504	35.6056	7.3013	30.36
Shanxi3	2002	1.17431	8.01444	22.3462	7.43042	34.21	2.77952	44.7147	2.58	2.98139	11.5085	32.0885	7.2717	30.18
Shanxi3	2003	1.28679	7.74908	20.8983	8.11152	35.2	3.06228	47.1925	2.68	2.83501	10.8603	29.2887	7.6136	27.01
Shanxi3	2004	1.43234	7.65088	19.8073	8.26243	36.21	3.4019	47.9405	2.69	2.89578	10.5469	27.3047	7.3873	24.4
Shanxi3	2005	1.57722	8.62696	19.5573	8.06237	37.2358	3.86234	47.3593	2.78	2.51384	12.0126	27.2325	6.8989	21.7
Shanxi3	2006	1.7623	8.92578	18.4879	8.29885	39.1187	4.49807	49.4168	2.92	2.24	12.2963	25.4692	6.5343	19.01
Shanxi3	2007	1.98729	9.63558	17.3574	8.40039	40.6149	5.32657	50.44	3.05	2.23	13.1987	23.7759	6.2395	18.24
Shanxi3	2008	2.25035	9.58852	16.4475	8.51237	42.0925	6.33989	51.0755	3.28	2.09	12.9638	22.2372	5.9679	17.24
Shanxi3	2009	2.49916	9.89434	15.8339	8.58454	43.4934	7.56626	50.2326	3.49615	2.32	13.3218	21.3189	5.6262	17.01
Shanxi3	2010	2.81511	8.5295	14.7061	9.12196	45.7564	9.1141	51.5124	3.67	2.15	11.1113	19.1574	5.3046	15.16
Shanxi3	2011	3.17779	8.49074	15.0206	8.95192	47.3572	10.8706	53.2587	3.94	1.99	11.1011	19.6385	5.1495	17.4
Shanxi3	2012	3.55866	9.2767	14.0604	9.13523	49.7227	12.8582	53.8261	4.51	1.99	12.1006	18.3405	5.0382	19.02
Shanxi3	2013	3.9342	9.82841	15.0823	9.28297	51.5773	14.9539	52.9254	4.92	2.14	13.0895	20.0866	5.0248	15.46
Shanxi3	2014	4.28931	10.6115	14.9061	9.13958	53.018	17.0234	51.9753	5.28	2.07	14.2475	20.0138	5.098	16.61
Shanxi3	2015	4.60643	10.3494	15.0485	9.15937	54.7322	18.9173	48.4088	5.59	2.18	13.8729	20.1718	5.2252	16.09
Shanxi3	2016	4.94253	10.7422	14.8373	8.7848	56.4017	20.9198	46.7636	5.91	2.19	14.4338	19.9362	5.2895	17.03
Shanxi3	2017	5.32804	11.0967	15.634	8.87288	58.0686	23.0216	47.1004	6.29	2.1	15.1445	21.3368	5.5429	16.78
Shanxi3	2018	5.75689	11.1602	14.3763	9.11677	59.654	25.1048	46.8438	6.57	2.18	14.9881	19.3074	5.8547	21.04
Shanxi3	2019	6.09653	12.0466	14.55	9.02172	61.283	26.9682	45.669	6.86	2.27	16.4114	19.822	6.1954	17.3
Shanxi3	2020	6.25117	13.3234	17.3346	9.83543	62.6549	28.8812	43.1381	6.89	2.42	19.214	24.9987	6.5593	23.48
Qinghai	2000	0.928815	4.56232	26.8522	6.11573	34.76	2.60294	30.6788	3.2	0.513732	6.65202	39.1515	7.3839	40.06
Qinghai	2001	1.03113	4.90982	26.994	5.96804	35.64	3.04436	32.0227	3.15	0.407014	7.21012	39.641	7.4294	40.02
Qinghai	2002	1.14762	5.45384	25.8046	6.34843	36.53	3.55169	33.167	3.05	0.621743	7.93384	37.5385	7.6528	39.33
Qinghai	2003	1.26358	5.8756	24.6507	6.72014	37.43	4.10999	34.3377	3.12	0.615764	8.4573	35.4821	8.0384	38.26
Qinghai	2004	1.40336	5.88912	23.3263	6.80179	38.33	4.70652	34.7983	3.06	0.64415	8.31753	32.945	32.3276	34.49
Qinghai	2005	1.55721	6.0373	24.0699	6.75811	39.2265	5.37456	38.1057	2.95	0.552161	8.63812	34.4391	8.0939	31.95
Qinghai	2006	1.73002	6.97168	22.5787	6.99272	39.2336	6.03984	38.9781	2.97	0.52	9.89876	32.0585	8.1087	28.89
Qinghai	2007	1.91779	6.52131	22.4182	7.17867	40.0362	6.74093	38.2308	2.98	0.49	9.17969	31.5569	8.2665	27.52
Qinghai	2008	2.14002	6.85041	21.7296	7.25587	40.7942	7.52733	39.0568	3.26	0.41	9.59172	30.4251	8.2082	26.15
Qinghai	2009	2.33861	6.9923	20.9566	7.44793	42.0108	8.73452	38.9167	3.54872	0.7	9.70737	29.094	7.847	24.47
Qinghai	2010	2.61183	6.30356	20.9199	7.62972	44.7602	10.2962	38.8219	3.72	0.74	8.66153	28.7454	7.409	21.14
Qinghai	2011	2.92377	5.93325	20.5604	7.78424	46.4789	12.302	40.3605	4.15	0.75	8.07175	27.9709	6.8908	20.86
Qinghai	2012	3.23335	7.00544	20.619	7.60942	47.8109	15.1538	40.5757	4.54	0.69	9.67928	28.4889	6.6365	19.46
Qinghai	2013	3.5447	7.15035	19.8784	7.96407	49.2119	18.6453	39.7479	5.11	0.65	9.80167	27.2492	6.3224	15.5
Qinghai	2014	3.83312	7.10428	18.3008	8.04138	50.8681	22.7935	38.6859	5.66	0.62	9.52116	24.5267	6.1538	15.94
Qinghai	2015	4.0944	7.0974	20.0642	7.16458	51.6464	27.2036	37.8468	5.87	0.48	9.74404	27.5462	6.1221	14.21
Qinghai	2016	4.3747	7.21877	19.7112	7.50098	53.6082	31.7161	38.4244	5.86	0.54	9.88197	26.9833	6.3303	24.94
Qinghai	2017	4.65109	7.89634	20.0445	7.67833	55.4608	36.006	39.5805	6.41	0.68	10.9581	27.8168	6.4329	22.59
Qinghai	2018	4.94668	7.58342	19.5551	7.89845	57.2402	40.0572	39.7999	6.49	0.6	10.408	26.8387	6.7203	24.33
Qinghai	2019	5.23348	8.53581	19.5225	7.80865	58.8136	44.0089	39.2336	6.82	0.69	11.8614	27.1286	6.6037	23.66
Qinghai	2020	6.2868	8.6782	20.813	8.46975	60.0337	55.1729	37.9826	6.97	0.71	12.308	29.5184	6.686	24.34
Heilongjiang	2000	1.78391	5.56148	18.8893	8.25008	51.54	3.5953	57.2019	2.99	0.46425	7.3614	25.0027	7.2209	34.8
Heilongjiang	2001	1.95256	6.03941	18.355	8.25481	51.85	3.92332	54.7381	2.92	0.571721	7.98805	24.2773	7.2995	32.92
Heilongjiang	2002	2.15126	6.35878	16.9973	8.29897	52.16	4.27917	53.2982	2.92	0.608525	8.29652	22.177	7.3705	33.04
Heilongjiang	2003	2.31159	6.6458	15.8411	8.40916	52.48	4.54293	54.1984	2.86	0.772474	8.57378	20.4367	7.7194	30.56
Heilongjiang	2004	2.4644	6.79627	14.5351	8.49193	52.79	4.80342	54.9085	2.94	0.721804	8.63911	18.4763	7.6285	25.82
Heilongjiang	2005	2.61996	7.60155	14.808	8.45998	53.089	5.10287	55.849	2.95	0.887236	9.79701	19.0848	7.2171	21.98
Heilongjiang	2006	2.83536	8.0667	14.0041	8.53196	53.492	5.63487	56.2498	3.03	0.92	10.3517	17.9709	6.9646	18.58
Heilongjiang	2007	3.03896	8.94212	13.156	8.69741	53.8964	6.31276	55.2209	3.06	0.93	11.4783	16.8873	6.7908	17.18
Heilongjiang	2008	3.30709	9.11843	12.7076	8.70089	55.3987	7.17133	55.1568	3.54	1.04	11.6647	16.2561	6.4591	16.84
Heilongjiang	2009	3.59339	8.66285	12.3352	8.7457	55.4888	8.30916	50.8125	3.81531	1.27	10.965	15.6133	6.0699	15.4
Heilongjiang	2010	3.89955	8.28239	11.9393	9.16004	55.6744	9.42764	49.9031	4.16	1.19	10.3818	14.9657	5.8051	13.49
Heilongjiang	2011	4.22446	7.99218	11.7379	9.1148	56.4781	10.686	49.4847	4.31	1.02	9.95702	14.6237	5.8448	13.07
Heilongjiang	2012	4.47876	8.83714	12.1225	9.20955	56.8743	12.1302	46.2953	4.65	1.07	11.1805	15.3372	5.8197	15.52
Heilongjiang	2013	4.7429	8.94127	11.9807	9.48055	58.0469	13.9074	43.908	4.93	1.15	11.3069	15.1504	6.0482	17.54
Heilongjiang	2014	4.94768	9.39239	11.5864	9.3542	59.2295	15.5864	40.0335	5.25	1.07	11.8859	14.6623	6.2011	14.44
Heilongjiang	2015	5.38604	10.8383	10.5742	9.0649	60.4704	17.9519	33.592	5.58	1.05	13.7913	13.4554	6.2819	15.04
Heilongjiang	2016	5.58282	11.9376	10.0521	9.03016	61.1031	19.3276	31.0189	5.79	0.99	15.3026	12.8856	6.5751	16.31
Heilongjiang	2017	5.98627	12.1372	9.94528	9.03288	61.9006	20.9916	28.5836	6.38	0.92	15.577	12.7639	6.8564	19
Heilongjiang	2018	6.31422	12.2148	10.5571	9.17049	63.4506	22.2431	27.525	6.63	0.83	15.8166	13.67	7.1344	17.12
Heilongjiang	2019	7.34103	13.778	9.97361	9.19275	64.6083	26.1201	26.8753	7	1.08	18.0699	13.0804	7.3358	18.84
Heilongjiang	2020	8.93529	15.6134	10.3185	9.6902	65.5944	32.9947	25.3048	7.95	1.26	21.0797	13.9312	7.4514	18.11
